# Supplementary material for: Annotation of the goat genome using next generation sequencing of microRNA expressed by the lactating mammary gland: comparison of three approaches
Source: BMC Genomics. 2015 Apr 11;16(1):285. doi: 10.1186/s12864-015-1471-y (PMC4430871; doi:10.1186/s12864-015-1471-y)
Supplement: Additional file 1: Table S1. — Read counts and percentage of read positions with an average base quality over 30. [file 12864_2015_1471_MOESM1_ESM.xlsx]

## Sheet: Feuil1
Table S1: Read counts and percentage of read positions with an average base quality over 30
Libraries	Raw reads	Average base quality over 30
Goat 1	12,967,570	1
Goat 2	12,280,543	1
Goat 3	13,978,761	1
Goat 4	16,220,309	1
Goat 5	13,334,501	1
Goat 6	12,413,868	1
Goat 7	19,930,280	1
Goat 8	19,512,037	1
Goat 9	19,650,526	1
Goat 10	15,254,839	1
A base quality of 30 means that there is a one in 1,000 chance that this base has been miscalled during the Base Calling step (i.e. probability of error = 0.001). Analyses were performed using RTA 1.17.20 and CASAVA 1.8.2.
