# Supplementary material for: Annotation of the goat genome using next generation sequencing of microRNA expressed by the lactating mammary gland: comparison of three approaches
Source: BMC Genomics. 2015 Apr 11;16(1):285. doi: 10.1186/s12864-015-1471-y (PMC4430871; doi:10.1186/s12864-015-1471-y)
Supplement: Additional file 3: Table S2. — Sequences of unmapped reads on potential precursors. [file 12864_2015_1471_MOESM3_ESM.xlsx]

## Sheet: Feuil1
Sequence	size	Total read counts*	Sequence corresponding to miRNA from miRBase v21
TGAGATGAAGCACTGTAGCTCT	22	2080363	oar-miR-143
TGAGATGAAGCACTGTAGCTC	21	1776427	oar-miR-143
TCAGTGCACTACAGAACTTTGTC	23	800264	oar-miR-148a
TGAGATGAAGCACTGTAGCTT	21	288120	oar-miR-143
ACCCCGTGATGGAACTGAGGATCTGAGG	28	270732
TGAGATGAAGCACTGTAGCTCTT	23	179659
TCAGTGCACTACAGAACTTTGTT	23	177889	oar-miR-148a
TGAGATGAAGCACTGTAGCTCA	22	177405	ppa-miR-143
GCGGGTGATGCGAACTGGAGTCTGAGT	27	164969
TCAGTGCACTACAGAACTTTGTCT	24	158510
TACAGTACTGTGATAACTGACC	22	154661
TGAGATGAAGCACTGTAGCTCG	22	140094	aja-miR-143
TATTGCACTTGTCCCGGCCTGTAA	24	136726
TACAGTACTGTGATAACTGACT	22	134782
TCAGTGCACTACAGAACTTTGTA	23	118760	oar-miR-148a
TAATACTGCCTGGTAATGATGACT	24	115965	ggo-miR-200b
CAAAGTGATGATAAAGTATATCTGAGG	27	105783
AAAAATGATGTCATCTTACTACTGAGA	27	102251
TATTGCACTTGTCCCGGCCTGTAT	24	101681
TATTGCACTTGTCCCGGCCTGTA	23	98803	ipu-miR-92a
GCCGCCTGGATACCGCAGCTAGGAATAA	28	95473
TTCACAGTGGCTAAGTTCTGCT	22	86417	ipu-miR-27b
CCCCGTGATGGAACTGAGGATCTGAGG	27	85974
CGCGACCTCAGATCAGA	17	75675
TCAGTGCACTACAGAACTTTGTTT	24	70384
TGAGATGAAGCACTGTAGCTCGT	23	66013	aja-miR-143
GAGGCGGGGGTCGCTCTCTTT	21	64766
TGACTTGATGATGTTCAAAGATCTGATA	28	62980
CACGCTCATGCACACACCCACA	22	60906	ggo-miR-574
ACTCCGTGAGGATAAGAAACTCTGAGG	27	57296
TAACATGTTGACAAGTCTAACTCTGAAG	28	55084
ATCTGTGATGACTTACA	17	54408
CACTAGATTGAGAGCTCCTGGAA	23	53997
TCGACACAAGGGTTTGT	17	53119
TGAGATGAAGCACTGTAGCTCGG	23	52266	aja-miR-143
TAACACTGTCTGGTAAAGATGGC	23	51365	cgr-miR-141
TGAGATGAAGCACTGTAGCTTT	22	48977
TGTGCAAATCCATGCAAAACTGA	23	43764	oar-miR-19b
TATTGCACTTGTCCCGGCCTGTT	23	43345	ipu-miR-92a
ACTGGACTTGGAGTCAGAAGGCA	23	42608	ggo-miR-378a
CGCGGGTGATGCGAACTGGAGTCTGAGT	28	38592
GAGGCGGGGGTCGCTCTCTTTT	22	37844
TTATCTGAGAAGTAACTGATGAAATCT	27	37753
TTCACAGTGGCTAAGTTCTGCA	22	35490	aca-miR-27b-3p
TCGTACGACTCTTAGCGG	18	34900
TTGAGTGTGGAATCTGGATATCTGAGA	27	34202
CAAAGAATTCTCCTTTTGGGAA	22	32936
AATACTGCCTGGTAATGATGACT	23	31380	ggo-miR-200b
AACCATTCGTAGACGACCTGCTTC	24	30939
TCACTATGACTGAAAGGTATTTCTGAGC	28	30297
CTGAATGATGATATCCCACTAACTGAGC	28	30229
CCCCCCACTGCTAAATTTGACTGGCTT	27	30200
TTAGATGAAGCACTGTAGCTCT	22	29656
TGTGATGAAGCACTGTAGCTCT	22	29416
ATCACATTGCCAGGGATTACCACT	24	28967	ola-miR-23b
CCTGTCTGAGCGTCGCT	17	28299
TAATACTGCCTGGTAATGATGACC	24	26217	ggo-miR-200b
TCGGATCCGTCTGAGCTTGGCTT	23	26167	ssc-miR-127
CCCCCCACTGCTAAATTTGACTGGCTTT	28	25697
TGTGATGAAGCACTGTAGCTC	21	25529
TTAGATGAAGCACTGTAGCTC	21	25192
CAAAAATGATGTCATCTTACTACTGAGA	28	24830
TCAGTGCACTACAGAACTTTGTAA	24	24820
ACCATTCGTAGACGACCTGCTTC	23	24528
TATTGCACTTGTCCCGGCCTGTTT	24	23695
TGAGATGAAGCACTGTAGCTTTT	23	23307
CTAGACTGAAGCTCCTTGAGGAA	23	22807	ssc-miR-151-3p
TGAGATGAAGCACTGTAGCTA	21	22471	oar-miR-143
GGAATACCGGGTGCTGTAGGCTT	23	22154
TTCACAGTGGCTAAGTTCTGT	21	21882	ipu-miR-27b
ATCACATTGCCAGGGATTTCCA	22	21867	hhi-miR-23a
TCAAAGTGATGATAAAGTATATCTGAGG	28	21699
TGACATGAAGCACTGTAGCTCT	22	20878
CTCCGTGAGGATAAGAAACTCTGAGG	26	20597
TTCACTGTAGAACCGAATTTGT	22	20109
AAACCATTCGTAGACGACCTGCTTC	25	19636
AAGGGTGACGAAAATTCTTACTGAGC	26	19616
CGGAAGACCCACTCCCCGGCGCCT	24	19380
CCGGGGCTACGCCTGTCTGAGCGTCGCT	28	19005
AGCAGCATTGTACAGGGCTATGTT	24	18787
TACCCTGTAGAACCGAATTTGTAA	24	18702
AAGCTGCCAGTTGAAGAACTGTA	23	18370	aja-miR-22
TTCCCAGTGGCTAAGTTCTGC	21	18172
CACGCTCATGCACACACCCAC	21	17965	ggo-miR-574
TGACATGAAGCACTGTAGCTC	21	17831
TTAGTGCACTACAGAACTTTGTC	23	17800
TAACACTGTCTGGTAAAGATGG	22	17412	cgr-miR-141
TATTGCACTTGTCCCGGCCTGTAG	24	17403
GGGGCTACGCCTGTCTGAGCGTCGCT	26	17352
GGAGGTGATGAACTGTCTTAACCTGACC	28	17283
TAAACCATTCGTAGACGACCTGCTTC	26	17009
TAATACTGCCTGGTAATGATGACA	24	16928	ggo-miR-200b
TGCCAGTAATCCAGGATAGGCT	22	16849
TTATCTGAGAAGTAACTGATGAAAT	25	16777
CGGGGCTACGCCTGTCTGAGCGTCGCT	27	16437
CGCGACCTCAGATCAGACGTGGCGACCC	28	16382
TCAGTGCATCACAGAACTTTGTTT	24	16031
TCGTACCGTGAGTAATAATGCGA	23	15978	cgr-miR-126
ACGCTGTGCTGATTGTCATGTTCTGATT	28	15906
ATCACATTGCCAGGGATTACCA	22	15867	ggo-miR-23b
TCCCAGTAATCCAGGATAGGCT	22	15542
CACGCTCATGCACACACCCA	20	15172	ggo-miR-574
TTATCTGAGAAGTAACTGATGAAATCTC	28	15128
TCAGTGCACTACAGAACTTTGTCA	24	15072
TTTGAGTGTGGAATCTGGATATCTGAGA	28	15034
CACTAGATTGAGAGCTCCTGGAT	23	14849
TCAGTGCATCACAGAACTTTGTT	23	14305	cgr-miR-148b-3p
TCAGTGCACTACAGAACTTTGTTA	24	14273
TGAAATGAAGCACTGTAGCTCT	22	14231
CGCCTGTCTGAGCGTCGCT	19	14047
GGGAATACCGGGTGCTGTAGGCTT	24	13961
TGAGATGAAGCACTGTAGCTCTA	23	13849
GCATTGGTGGTTCAGTGGTAGAATTCTC	28	13821
TGTAATGATGTTGAGCAAATGTCTGACC	28	13591
CGGAAGACCCACTCCCCGGCGCCG	24	13559
GAATACCGGGTGCTGTAGGCTT	22	13261
TATTGCACTTGTCCCGGCCTGTAAA	25	13136
ATGATGCCAGTTGAAGAACTGT	22	12717
ATGCAGTGTGGAACACGATGAACTGAAC	28	12707
GCATGTGGTTCAGTGGTAGAATTCTCGC	28	12550
ATCCCGGACGAGCCCCCA	18	12234
TGAAATGAAGCACTGTAGCTC	21	12068
TGAGATGAAGCACTGTAGCTCC	22	11958	oar-miR-143
CGGAAGACCCACTCCCCGGCGCCGCT	26	11674
TGTGCAAATCCATGCAAAACTGT	23	11509	oar-miR-19b
CTGAGATGAAGCACTGTAGCTC	22	11433	oar-miR-143
AGCAGCATTGTACAGGGCTATGAT	24	11392	ipu-miR-103
ACTATATCTAGCCCAATCCC	20	11322
TACCAGTAATCCAGGATAGGCT	22	11269
CTGAGATGAAGCACTGTAGCTCT	23	11253
TGCCAACATCCTCGACTGGA	20	11220
CACTATGACTGAAAGGTATTTCTGAGC	27	11198
TGGCAACATCCTCGACTGGA	20	11069
CGCTGTGCTGATTGTCATGTTCTGATT	27	11066
GTCAGGATGGCCGAGCGGTCTAAGGC	26	11053
TGAGATGAAGCACTGTAGCTCGGT	24	10994
TATACTGTAGAACCGAATTTGT	22	10881
CCAAGTCCTTCTGATCGAGGCCC	23	10853
TACACTGTAGAACCGAATTTGTGA	24	10804
TCCCTGGTCTAGTGGTTAGGATTCGGC	27	10744
TCTGTGCACTACAGAACTTTGTC	23	10637
CTACGCCTGTCTGAGCGTCGCT	22	10549
CGTACCGTGAGTAATAATGCGT	22	10522	cgr-miR-126
TGCCAACATCCTCGACTGGAAGCT	24	10438
TTTCAACATCCTCGACTGGA	20	10412
TCGGATCCGTCTGAGCTTGGCTA	23	10401	ssc-miR-127
ACCACGTGATGGAACTGAGGATCTGAGG	28	10392
CTAGACTGAAGCTCCTTGAGGAT	23	10245	ssc-miR-151-3p
TTATCTGAGAAGTAACTGATGAAATC	26	10244
CATTGCACTTGTCTCGGTCTGAA	23	10075	ipu-miR-25
TGGCAACATCCTCGACTGGAAGCT	24	10023
TTTCAACATCCTCGACTGGAAGCT	24	9771
AACCCCACAACCATGTTTGACTGACTGT	28	9753
CGCGGGGGGGCGCGCCGGGGT	21	9734
TAACACTGTCTGGTAAAGATGGA	23	9580	cgr-miR-141
TAATGTGAATTGCAGGACACA	21	9514
TACCGTACTGTGATAACTGACC	22	9335
CACTAGATTGAGAGCTCCTGGAAA	24	9251
TCGGATCCGTCTGAGCTTGGCAT	23	9082
CTGGGAATACCGGGTGCTGTAGGCTT	26	8942
TACCCTGTAGAACCGAATTTGAA	23	8905
GCTAAACCATTCGTAGACGACCTGCTTC	28	8764
AGCCGCATTGTACAGGGCTATGT	23	8761
TGCACAGTGGCTAAGTTCTGC	21	8680
TCGGATCCGTCTGAGCTTGGCTTT	24	8674
TCTCACACAGAAATCGCACCCATC	24	8602	bta-miR-342
TCGTACCGTGAGTAATAATGCGT	23	8536	cgr-miR-126
TGTCAACATCCTCGACTGGAAGA	23	8501
TGAGGTAGTAGGTTGTGTGGTTA	23	8477	ccr-let-7b
TCCACAGTGGCTAAGTTCTGC	21	8455
CCCCGTGATGGAACTGAGGATCTGAGGA	28	8404
TCACTGCACTACAGAACTTTGTC	23	8277
CCACCACGTTCCCGTGG	17	8266
TTCACAGTGGCTAAGTTCTGA	21	8245	ipu-miR-27b
TGTGCAAATCTATGCAAAACTGA	23	8225	cgr-miR-19a
TGACAACATCCTCGACTGGA	20	8152
TACCGTACTGTGATAACTGACT	22	8129
ATCACATTGCCAGGGATTACCAC	23	8092	ola-miR-23b
CCTGGGAATACCGGGTGCTGTAGGCTT	27	8079
TATTGCACTTGTCCCGGCCTGTAAT	25	8031
CAACGTGATGATAAAGTATATCTGAGG	27	7981
ACTATATCTAGCCCAATCCCC	21	7910
TACGCCTGTCTGAGCGTCGCT	21	7899
AACCCCACAACCATGTTTGACTGACTG	27	7891
AGCTCGGTCTGAGGCCCCTCAGTA	24	7870	cgr-miR-423-3p
TAATGTGAATTGCAGGACA	19	7850
AAACATGATGTCATCTTACTACTGAGA	27	7808
ACAGTAGTCTGCACATTGGTTA	22	7726	pol-miR-199a-3p
ATCCCGTGATGGAACTGAGGATCTGAGG	28	7652
TTTCAGTAATCCAGGATAGGCT	22	7487
TACCTGGTTGATCCTGCCGACTACGCCA	28	7476
TTCCAGTAATCCAGGATAGGCTT	23	7469
GGGCTACGCCTGTCTGAGCGTCGCT	25	7460
NCAGTGCACTACAGAACTTTGT	22	7448	oar-miR-148a
TGACAACATCCTCGACTGGAAGCT	24	7363
CTACGAATTCTCCTTTTGGGCT	22	7229
TAATACTGTCTGGTAATGCCGT	22	7211	ccr-miR-429
ACCACAGGGTAGAACCACGGACT	23	7158	ipu-miR-140
TCCCTGGTCTAGTGGTTAGGATTCGGCG	28	7156
TTCACAGTGGCTAAGTTCTGCAA	23	7081	aca-miR-27b-3p
CTAAGGAATCCCAAAAGCAGCTG	23	6990
ACCATGTAGAACCGAATTTGTGA	23	6981
TAGCACCATCTGAAATCGGTTAA	23	6941	ssc-miR-29a
TCAGTGCACTACAGAACTTTGAA	23	6922
CCCCCACTGCTAAATTTGACTGGCTT	26	6839
TCGGATCCGTCTGAGCTTGGCTAT	24	6821
AGCAGCATTGTACAGGGCTATGTA	24	6781
TGAGATGAAGCACTGTAGCTCAT	23	6710	ppa-miR-143
CTATACAACCTACTGCCTTCCT	22	6577	pol-let-7a-3p
TTTGTGCACTACAGAACTTTGT	22	6544
GGAATACCGGGTGCTGTAGGCTTT	24	6523
TATTGCACTTGTCCCGGCCTGTTA	24	6521
TGAGATGAAGCACTGTAGCTCTTT	24	6511
TGGTTAGGATTCGGCGCTCTCACCGCC	27	6491
ACCCCACAACCATGTTTGACTGACTGT	27	6463
CGGGGCTACGCCTGTCTGAGCGTCGCA	27	6450
ATCACTGATGTCTCCATGTCTCTGAGCA	28	6413
TCGGATCCGTCTGAGCTTGGCAA	23	6358
ACTCCGTGAGGATAAGAAACTCTGAGGA	28	6355
TACAGTACTGTGATAACTGAAGT	23	6352	ipu-miR-101a
ACCCCACAACCATGTTTGACTGACTG	26	6297
CTCGACACAAGGGTTTGT	18	6114
ACCCTGTAGAACCGAATTTGTGAA	24	6097
CTTCTCACTACTGCACTTGACTAGTCTT	28	6078
CACCAAGATGAGTGGTGGAAATCTGATC	28	6027
GGGGCTACGCCTGTCTGAGCGTCGCA	26	5977
GTTTCCGTAGTGTAGTGGTTATC	23	5966
TTCACAGTGGCTAAGTTCTGCAT	23	5960	aca-miR-27b-3p
AGTGTGGAATCTGGATATCTGAGA	24	5878
AGCTCGGTCTGAGGCCCCTCAGTT	24	5872	cgr-miR-423-3p
GCATTGTGGTTCAGTGGTAGAATTCTCG	28	5811
ATCCTTCAACGCTGTCGGTGAG	22	5767
AAGGGTGACGAAAATTCTTACTGAGCAA	28	5693
GAAAATGATGAATTCTGGGGCGCTGATT	28	5647
ACCGGGCGGAAACACCA	17	5645
ACTTGATGATGTTCAAAGATCTGATA	26	5633
TCCCACATGGTCTAGCGGTTAGGATTCC	28	5625
CACTATGCTGAGACTCGAATGGCTGACA	28	5610
TCCCATATGGTCTAGCGGTTAGGATTCC	28	5609
TAGCAGCACGTAAATATTGGAAA	23	5553
GAAGGGTGACGAAAATTCTTACTGAGC	27	5528
TACACTGTAGAACCGAATTTTT	22	5516
CCCCCCACTGCTAAATTTGACTG	23	5514
CAAGTCCTTCTGATCGAGGCCC	22	5485
AAAAGCTGGGTTGAGAGGGCGATT	24	5474
CTTCTCACTACTGCACTTGACTAGTCT	27	5465
AATACTGCCTGGTAATGATGACC	23	5439	ggo-miR-200b
TACCCTGTAGAACCGAATTTGTGAA	25	5386
ACTGGTGCGGACCAGGGGAATCCGA	25	5377
ATGTCAAAGTGAAGAAATTCAA	22	5377
TAACATGTTGACAAGTCTAACTCTGAAA	28	5324
TCAATGCACTACAGAACTTTGTC	23	5274
TAACACTGTCTGGTAAAGATGGCT	24	5268	cgr-miR-141
ACTCCGTGAGGATAAGAAACTCTGAGA	27	5262
ACTATATCTAGCCCAATCCCCCC	23	5221
TTCCCTGTAGAACCGAATTTGTGA	24	5213
AACTCCGTGAGGATAAGAAACTCTGAGG	28	5147
TGAGAGGAAGCACTGTAGCTCT	22	5132
TACACAGTGGCTAAGTTCTGC	21	5093
TTATCTGAGAAGTAACTGATGAAA	24	5082
ATCCTTCAACGCTGTCGGTGAGT	23	5071
ATACCGGGTGCTGTAGGCTT	20	5043
AAAAATGATGTCATCTTACTACTGA	25	5015
CGCGACCTCAGATCAGACGTGGCGACC	27	4976
TCAGTGCACTACAGAACTTTGTCC	24	4953
TGAGATGAAGCACTGTAGCTG	21	4937	oar-miR-143
TGCCCAGTGGCTAAGTTCTG	20	4934
TTAGTGCACTACAGAACTTTGA	22	4920
TCGGATCCGTCTGAGCTTGGAA	22	4916
AGAGGTAAAAAAATTGATTTGACT	24	4888
CGGGCCGCCGGTGAAATACCACTAC	25	4833
ATCCTGTAGAACCGAATTTGTGA	23	4828
ACTATATCTAGCCCAATCCCCCCCC	25	4825
CAGTGCAATGTTAAAAGGGCAC	22	4822	mdo-miR-130c-3p
GCTCGTGATGGATTTCCTTTTTTCTGAC	28	4820
CCGGGGCTACGCCTGTCTGAGCGTCGCA	28	4803
AAAAGCTGGGTTGAGAGGGCGAT	23	4762	ggo-miR-320a
TAATACTGCCGGGTAATGATGGAA	24	4725	ptr-miR-200c
ATCACTGATGTCTCCATGTCTCTGAGC	27	4693
CACCTTCAACGCTGTCGGTGAG	22	4690
TTCAAGTAATCCAGGATAGGAA	22	4657
GTGGGTGATGCGAACTGGAGTCTGAGT	27	4648
TACACTGTAGAACCGAATTTGA	22	4627
CCTCGACACAAGGGTTTGT	19	4626
GCGGGTGATGCGAACTGGAGTCTGAGA	27	4603
GCCCCGCCCCGCCGTCGGCG	20	4572
TAGCACCATCTGAAATCGGTTT	22	4556	cgr-miR-29a-3p
CGGAAGACCCACTCCCCGGCGCCA	24	4531
AAATTAGAGTGTTCAAAGCAGGCCCG	26	4523
TTTACAGTGGCTAAGTTCTGC	21	4485
TTACTGCACTACAGAACTTTGT	22	4464
AAAAGCTGGGTTGAGAGGGCGAA	23	4462	ssc-miR-320
TGAGAGGAAGCACTGTAGCTC	21	4453	oar-miR-143
GACTCTTAGCGGTGGATCACTCGGC	25	4449
CGCACGGGGTCCGCGGCGATGTCGGC	26	4441
TCCCCAGTGGCTAAGTTCTG	20	4438
CAAAGAATTCTCCTTTTGGGCAA	23	4408
TGTGATGAAGCACTGTAGCTT	21	4393
GCCTGTCTGAGCGTCGCT	18	4392
AGTTGGTCCGAAAGCTGTGGGTTATCAT	28	4379
CACCTTCAACGCTGTCGGTGAGT	23	4378
TGAGGTAGTAGGTTGTGTGGTTTT	24	4368
AATACCGGGTGCTGTAGGCTT	21	4365
TGAGAAGAAGCACTGTAGCTCT	22	4330
TGAAAAGAACTTTGAAGAGAGAGT	24	4324
AATTAATGTGAATTGCAGGACACA	24	4280
GCGGGTGATGCGAACTGGAGTCTGAG	26	4249
TTAAACTGTCTGGTAAAGATG	21	4243
CAGATGCCAGTTGAAGAACTGT	22	4235
CCCCCACTGCTAAATTTGACTGGCTTT	27	4222
CTAAACCATTCGTAGACGACCTGCTTC	27	4205
TCGTACCGTGAGTAATAATGAA	22	4203
AAGGGTGACGAAAATTCTTACTGAGCA	27	4174
ACTCCGTGATGGAACTGAGGATCTGAGG	28	4146
NACCCTGTAGAACCGAATTTGT	22	4142	oar-miR-10b
ACTATATCTAGCCCAATCCCCC	22	4139
CCCCGGGGAGCCCGGCGGGC	20	4094
TCGCCACAAGGGTTTGT	17	4082
GGGAATACCGGGTGCTGTAGGCTTT	25	4059
TTAGATGAAGCACTGTAGCTT	21	4043
ACAGTAGTCTGCACATTGGTTAA	23	4039	pol-miR-199a-3p
TTAGTGCACTACAGAACTTTGTT	23	4036
CGCGGGGGGGGCGCGCCGGGGT	22	4028
CGCGACCTCAGATCAGACGTGGCG	24	4008
TGAGATGAAGCACTGTAGAAA	21	4005
CGGAAGACCCACTCCCCGGCGCCTT	25	3998
CGCGGGGGGGCGCGCCGGGGTCT	23	3980
TTCCCAGTGGCTAAGTTCTGCT	22	3968
CTGTAAACATCCTCGACTGGA	21	3965	oar-miR-30a-5p
TACAGTACTGTGATAACTGAAGA	23	3955	ipu-miR-101a
ACTATATCTAGCCCAATCCCCCCCCC	26	3941
TGAGATGAAGCACTGTAGTTC	21	3938
GGGGGCCCAAGTCCTTCTGATCGAGGCC	28	3934
AATTCCACCACGTTCCCGTGG	21	3905
GAAAAAGTATGCAAGAACTGC	21	3850
GGGGCCCAAGTCCTTCTGATCGAGGCC	27	3812
TGAGAAGAAGCACTGTAGCTC	21	3796	oar-miR-143
TGAGGTAGTAGTTTGTGCTGTTAT	24	3787	mmu-let-7j
GCATTGTGGTTCAGTGGTAGAATTCTC	27	3775
GCGAGAATTAATGTGAATTGCAGGAC	26	3756
TGAGATGAAGCACTGTAGCTCGA	23	3725	aja-miR-143
ACTATATCTAGCCCAATCCCCCCC	24	3714
TTTCAGTCGGATGTTTGCAGCT	22	3691	ipu-miR-30e
TAGCTTATCAGACTGATGTTGAAA	24	3662
TGCAAGTAATCCAGGATAGGCTT	23	3660
GGAATACCGGGTGCTGTAGGCT	22	3613
CGGGGCTACGCCTGTCTGAGCGTCGCTT	28	3602
AAAAGCTGGGTTGAGAGGGCGAAT	24	3598	ssc-miR-320
ACTGGACTTGGAGTCAGAAGGAA	23	3586
TTTTGCACTTGTCCCGGCCTGTAA	24	3583
GAATACCGGGTGCTGTAGGCTTT	23	3578
TTAATGCACTACAGAACTTTGT	22	3564
CTACGAATTCTCCTTTTGGGCTT	23	3550
TTAGTGCACTACAGAACTTTGTCT	24	3544
TCTCACACAGAAATCGCACCCATCT	25	3536	bta-miR-342
CTCGTACGACTCTTAGCGG	19	3532
CGTACCGTGAGTAATAATGCGA	22	3522	cgr-miR-126
TTCAGTACTGTGATAACTGACC	22	3518
TTAACATGTTGACAAGTCTAACTCTGAA	28	3500
AATTAATGTGAATTGCAGGACA	22	3486
TCGTTTCCCGGGCGGCGCACCA	22	3472
TTCTCTGTAGAACCGAATTTGT	22	3453
TACACTGTAGAACCGAATTTGTA	23	3416
TGAGATGAAGCACTGTAGTTCT	22	3414
GCACGGGGTCCGCGGCGATGTCGGC	25	3408
TCAGTGCACTACAGAACTTTGTAT	24	3408
TCCAAGTAATCCAGGATAGGCTT	23	3397
TGAGGTAGTAGTTTGTGCTGTTTT	24	3367
CACTAGATTGAGAGCTCCTGGAAT	24	3358
CAGTGCAATGTTAAAAGGGCATT	23	3342	mdo-miR-130c-3p
TAACCAGTTGAACAACTGAACCC	23	3331	cgr-miR-582
GAATACCGGGTGCTGTAGGCT	21	3329
TTGATTATCAGACTGATGTTGA	22	3323
TCCCTGGTGGTCTAGTGGTTAGGATTCG	28	3302
TACCCAGTGGCTAAGTTCTG	20	3296
ACTATATCTAGCCCAATCCCCCCCCCC	27	3293
ATTGCACTTGTCCCGGCCTGTAA	23	3291
TAGAAGCACGTAAATATTGGAGA	23	3289
TAGCAGCACGTAAATATTGGGGAT	24	3282
CTTTGAATCCAGCGATCCGAGT	22	3256
TTCAAGTAATCCAGGATAGGCAA	23	3242
AACCGGGCGGAAACACCA	18	3241
GGGCTACGCCTGTCTGAGCGTCGCA	25	3197
TACCGTACTGTGATAACTGAAT	22	3189
TAGCAGCACGTAAATATTGGAGAA	24	3164
TGAGATGAAGCACTGTAGCTAT	22	3136
TAGCACCATCTGAAATCGGTTAG	23	3113	ssc-miR-29a
ACCATTCGTAGACGACCTGCTT	22	3064
TGAGATGAAGCACTGTAGCTTA	22	3050
ATGCCTGAACTCAAAAATGATGTC	24	3048
TGCCGTGATCGTATAGTGGTTA	22	3021
AACATTCAACGCTGTCGGTGAAA	23	3020
CAACGAATTCTCCTTTTGGGCA	22	3018
ACGCGACCTCAGATCAGA	18	2974
TTTGTTCGTTCGGCTCGCGTGAAT	24	2963
ATTGGTGGTTCAGTGGTAGAATTCTCGC	28	2944
GTCGCCTGGATACCGCAGCTAGGAATAA	28	2895
GCCTGGGAATACCGGGTGCTGTAGGCTT	28	2895
TATTGCACTTGTCCCGGCCTGTTAA	25	2889
ACAAGTCAGGCTCTTGGGACCTT	23	2879	tgu-miR-125-1-3p
CTGGGAATACCGGGTGCTGTAGGCTTT	27	2853
TTCAAGTAATTCAGGATAGGTAA	23	2780
CGCGACCTCAGATCAGACGT	20	2753
TTCACAGTGGCTAAGTTCCGTT	22	2610
TCTAAGTAATCCAGGATAGGCT	22	2537
CGCGACCTCAGATCAGACG	19	2473
TCGTACCGTGAGTAATAATGAAA	23	2423
TCCCATGGTCTAGCGGTTAGGATTCCT	27	2362
GGGGACTTAGCTTAGTTGGTAGAGCGCC	28	2342
CAGTGCAATGTTAAAAGGGCAT	22	2325	mdo-miR-130c-3p
CATTGCACTTGTCTCGGTCTGAT	23	2303	ipu-miR-25
GACTCTTAGCGGTGGAT	17	2183
GAATTCCACCACGTTCCCGTGG	22	2120
CCCCCCACTGCTAAATTTGACTGGCT	26	2081
AATACTAATTGCTCGTGAGGCTTGACT	27	2076
CGCGGGGGGGCGCGCCGGGGTC	22	2058
GCCGTGATCGTATAGTGGTTAGTACTCT	28	2045
TTAGTACTTGGATGGGAGACCGCC	24	1782
ACCGGGCGCCGCCGGGC	17	1657
GCGCCGCCCCGCCGTCGGCGGGC	23	1654
CGCGACCTCCGATCAGA	17	1630
CGTACGACTCTTAGCGG	17	1581
CTCTATGCTGAGAACTGATAGCAAGCT	27	1553
TTTTGACGTTACCGACAGAATAAGCACC	28	1497
AGATTAGCGGAACGCTCTGGAAAGTGC	27	1480
ATACTAATTGCTCGTGAGGCTTGACT	26	1382
AGAAGCCGGCGGGAGCC	17	1382
GTCGGCGGGCGCGCGGCGCGTCCC	24	1341
AAACCGATGCAAACTCCGAATACCGAT	27	1185
CCCCGCCCCGCCGTCGGCG	19	1183
ATTTTAGCGGAACGCTCTGGAAAGTGC	27	1161
CGCGGGGGGGCGCGCCGGGG	20	1156
TTTTGACGTTACCAACAGAATAAGCACC	28	1085
CAATACTAATTGCTCGTGAGGCTTGACT	28	849
TCTTGATCGAAGCCCCG	17	742
ATGTGAGAGTAGGTCATCGTCAAGATT	27	711
CAAACCGATGCAAACTCCGAATACCGAT	28	709
AATGTCGGCGGTTCGATCCCGTCAGC	26	705
TACTAATTGCTCGTGAGGCTTGACT	25	663
ACTAATTGCTCGTGAGGCTTGACT	24	650
AGAGGATTGGTGTAATGGTAGCATGACG	28	642
GAAAATGATGAATTCTGGGGCACTGATT	28	638
TTAATGCCGAGAGCTGATGACGAGCTT	27	629
CTAATTGCTCGTGAGGCTTGACT	23	600
TTTTGACGTTACCGACAGAATAAGCAC	27	562
*Summing raw reads from the 10 libraries
In bold, sequences corresponding to miR-143, taken for example
