# Supplementary material for: Annotation of the goat genome using next generation sequencing of microRNA expressed by the lactating mammary gland: comparison of three approaches
Source: BMC Genomics. 2015 Apr 11;16(1):285. doi: 10.1186/s12864-015-1471-y (PMC4430871; doi:10.1186/s12864-015-1471-y)
Supplement: Additional file 4: Table S3. — Chromosomal location of precursors on the goat genome. [file 12864_2015_1471_MOESM4_ESM.xlsx]

## Sheet: Feuil1
Table S3: Chromosomal location of precursors on the goat genome.
Precursor name	Chromosome	Start	Stop	Strand
chr1_819	1	1262762	1262815	-
chr1_879	1	6368266	6368317	-
mir-155	1	10097901	10097962	-
mir-125b-2	1	19171665	19171726	-
let-7c	1	19222389	19222456	-
mir-99a	1	19223129	19223189	-
chr1_225	1	56576438	56576507	+
chr1_1042	1	56974230	56974306	-
mir-6529a	1	63383381	63383442	-
chr1_277	1	63394160	63394237	+
chr1_1121	1	68837892	68837954	-
mir-151b	1	71968548	71968636	-
mir-28	1	77076349	77076411	-
mir-2285ad	1	81274251	81274311	-
chr1_1274	1	92070010	92070071	-
chr1_485	1	95774891	95774968	+
mir-551b	1	97002955	97003016	-
mir-16b	1	105007967	105008029	-
mir-15b	1	105008115	105008174	-
chr1_539	1	110515912	110515968	+
chr1_1445	1	125960518	125960560	-
chr1_632	1	129860216	129860275	+
chr1_1453	1	130672037	130672085	-
chr1_637	1	130675432	130675496	+
chr1_1480	1	134915624	134915685	-
chr1_682	1	139297539	139297617	+
chr1_684	1	139346769	139346811	+
chr1_741	1	144191446	144191509	+
chr1_1560	1	146804835	146804902	-
chr1_789	1	153842824	153842883	+
chr2_1655	2	5310867	5310932	+
chr2_2605	2	19910195	19910261	-
mir-10b	2	20085795	20085856	-
chr2_1796	2	26036894	26036959	+
chr2_1805	2	30673826	30673902	+
mir-128-1	2	60998586	60998642	-
chr2_1990	2	72131126	72131200	+
chr2_2805	2	72583531	72583582	-
mir-2355	2	94674030	94674095	-
mir-2285l	2	102767566	102767626	-
chr2_2972	2	105370233	105370292	-
chr2_2187	2	105698861	105698933	+
mir-26b	2	105785983	105786040	+
mir-153-1	2	106631994	106632054	-
chr2_3028	2	112903554	112903621	-
chr2_2248	2	118655064	118655129	+
chr2_2359	2	125058239	125058293	+
chr2_2465	2	131321683	131321748	+
chr2_2497	2	134993225	134993292	+
chr2_2510	2	135132805	135132886	+
chr2_3304	2	135382890	135382941	-
chr3_3319	3	2632415	2632474	+
chr3_3327	3	6318586	6318644	+
chr3_4386	3	7413054	7413109	-
chr3_4429	3	10051697	10051786	-
mir-9*	3	13456819	13456897	+
mir-9*	3	13456874	13456935	+
chr3_3465	3	14564636	14564701	+
mir-2411	3	15319010	15319078	-
mir-190b	3	15366270	15366330	+
chr3_4508	3	17831613	17831674	-
chr3_4537	3	18807913	18807970	-
mir-2285ad	3	21994927	21994986	+
chr3_4634	3	26166750	26166804	-
mir-197	3	31756970	31757031	-
chr3_4701	3	32355122	32355194	-
chr3_3745	3	32382459	32382523	+
chr3_4859	3	50865542	50865600	-
chr3_4861	3	50955114	50955173	-
chr3_4882	3	51225641	51225689	-
chr3_3907	3	67445630	67445688	+
mir-186	3	70667039	70667100	+
mir-101-1	3	76758309	76758367	+
chr3_3988	3	82703208	82703264	+
chr3_5087	3	96889228	96889290	-
chr3_4164	3	101237079	101237142	+
mir-30e	3	101654115	101654179	-
chr4_5998	4	3961815	3961897	-
chr4_6014	4	8653336	8653398	-
chr4_6064	4	19474103	19474144	-
chr4_5419	4	27786199	27786266	+
chr4_6087	4	27926114	27926163	-
chr4_5451	4	33511635	33511696	+
chr4_6248	4	50133552	50133625	-
chr4_5547	4	50911140	50911200	+
chr4_5557	4	54132529	54132586	+
mir-196b	4	66398304	66398362	+
mir-148a	4	67462810	67462870	+
chr4_6394	4	76848079	76848131	-
chr4_6401	4	78516080	78516137	-
chr4_6424	4	83417491	83417550	-
chr4_5744	4	84529091	84529153	+
chr4_6439	4	87181886	87181964	-
mir-592	4	88849020	88849079	-
mir-182	4	91107271	91107336	-
mir-96	4	91111644	91111707	-
mir-183	4	91111896	91111958	-
mir-335	4	91760732	91760790	+
mir-29a	4	92111201	92111260	-
mir-29b-1	4	92111593	92111657	-
chr4_6484	4	92505591	92505648	-
chr4_5791	4	92505593	92505650	+
chr4_6496	4	94092897	94092953	-
chr4_5803	4	95047689	95047748	+
mir-490	4	97748201	97748261	+
chr4_5826	4	98066482	98066558	+
chr4_6524	4	98732697	98732761	-
chr4_5846	4	99995430	99995488	+
chr4_6637	4	109657437	109657496	-
chr4_5915	4	109679212	109679274	+
mir-671	4	109823292	109823352	+
chr4_5933*	4	111152985	111153048	+
chr4_5934*	4	111153025	111153067	+
chr4_5946	4	113140383	113140450	+
chr4_5961	4	113467705	113467763	+
chr4_6682	4	114215446	114215499	-
chr4_6683	4	114365139	114365204	-
mir-153-2*	4	114787224	114787270	-
mir-153-2*	4	114787248	114787309	-
chr4_5976	4	115437360	115437406	+
chr5_7743	5	5848462	5848502	-
miR-3059	5	15874032	15874091	-
chr5_6781	5	23037112	23037176	+
mir-331	5	24254608	24254665	+
mir-148b	5	25002591	25002652	-
mir-196a-2	5	25306935	25306993	-
chr5_6940	5	31305855	31305936	+
chr5_7010	5	41147768	41147818	+
chr5_8009	5	47525621	47525679	-
let-7i	5	49411447	49411525	-
mir-26a-2	5	54100779	54100839	+
chr5_8112	5	58014835	58014895	-
chr5_8116	5	58338133	58338193	-
mir-1251	5	59550430	59550489	+
mir-135a-2	5	59624327	59624388	+
chr5_7201	5	63392834	63392893	+
chr5_8133	5	65274385	65274451	-
chr5_7274	5	69662921	69662977	+
chr5_7393	5	80507249	80507306	+
chr5_7469	5	92226266	92226330	+
chr5_7476	5	92492943	92492989	+
chr5_7483	5	92934906	92934945	+
mir-141	5	94624869	94624932	-
mir-200c	5	94625286	94625349	-
chr5_8344	5	94993093	94993157	-
chr5_7541	5	95896090	95896150	+
chr5_7552	5	97414249	97414302	+
mir-7134	5	102721051	102721112	+
chr5_7631	5	102872575	102872631	+
chr5_7643	5	103652707	103652772	+
mir-33a	5	104076801	104076862	+
mir-1249	5	106424652	106424711	+
let-7b	5	107026951	107027007	-
let-7a	5	107027693	107027763	-
mir-218-1	6	38228325	38228389	+
chr6_9501	6	47356586	47356653	-
chr6_9546	6	56650281	56650343	-
chr6_8742	6	56650285	56650347	+
chr6_9588	6	64511272	64511330	-
chr6_8833	6	70524335	70524398	+
mir-7-1	6	74835326	74835390	-
chr6_9758	6	85770217	85770282	-
chr6_9147	6	90065881	90065942	+
mir-2284ab*	6	99131382	99131446	+
mir-2284ab*	6	99131425	99131485	+
chr6_9867	6	102547965	102548028	-
chr6_9213	6	107579200	107579264	+
chr6_9912	6	111170170	111170225	-
chr6_9250	6	113231937	113231994	+
mir-340	7	734488	734553	+
chr7_10991	7	1891140	1891197	-
chr7_10035	7	5972924	5972981	+
chr7_10037	7	6040138	6040199	+
chr7_10060	7	7502148	7502203	+
mir-181c	7	8885593	8885654	-
mir-23a	7	8912865	8912922	+
mir-24-2*	7	8913196	8913257	+
mir-24-2*	7	8913234	8913311	+
chr7_10103*	7	9529615	9529673	+
chr7_10104*	7	9529648	9529717	+
mir-339b	7	13675530	13675586	-
chr7_11176	7	14306386	14306448	-
mir-7-3	7	15823416	15823475	-
chr7_11213	7	16815674	16815734	-
chr7_10341	7	21246779	21246838	+
mir-1271	7	34142985	34143041	+
chr7_11372	7	39780981	39781061	-
chr7_11374	7	39785031	39785088	-
chr7_11382	7	39842814	39842889	-
chr7_11386	7	40073516	40073579	-
chr7_10537	7	42689071	42689117	+
mir-874	7	45249024	45249081	-
chr7_11513	7	49498589	49498658	-
chr7_11531	7	53660012	53660072	-
chr7_10642	7	54783223	54783281	+
chr7_10646	7	55082991	55083055	+
mir-143	7	57057764	57057818	+
mir-145	7	57059167	57059228	+
mir-378	7	57320690	57320750	+
chr7_10680	7	57587173	57587233	+
chr7_11592	7	61397678	61397715	-
mir-146a*	7	68141478	68141520	+
mir-146a*	7	68141498	68141556	+
chr7_10790	7	80199868	80199924	+
mir-9-2	7	84285079	84285138	-
mir-3660	7	85636574	85636633	-
chr8_11785	8	2512380	2512441	+
chr8_11794	8	5517361	5517418	+
chr8_11798	8	5622963	5623025	+
chr8_11819	8	8199324	8199380	+
chr8_11823	8	9048995	9049072	+
chr8_12575	8	10436313	10436374	-
chr8_11857	8	11236193	11236241	+
mir-2284e	8	12146901	12146962	-
mir-31	8	22027539	22027598	+
mir-491	8	22778369	22778425	-
chr8_12673	8	35222861	35222929	-
mir-2284j	8	37940132	37940190	+
mir-101-2	8	38479250	38479309	-
chr8_12716	8	40616275	40616335	-
chr8_12740	8	45025992	45026049	-
mir-204	8	45607913	45607973	-
chr8_12799	8	57584381	57584452	-
chr8_12894	8	67655593	67655658	-
mir-320a	8	67790640	67790694	-
chr8_12248	8	68233801	68233858	+
chr8_12927	8	69069220	69069287	-
chr8_12929	8	69157074	69157132	-
chr8_12264	8	70806647	70806707	+
chr8_13003	8	74719497	74719553	-
mir-7-2	8	75387899	75387963	-
chr8_12311	8	76242938	76242999	+
mir-23b	8	79770225	79770284	+
mir-27d	8	79770453	79770515	+
mir-24-1	8	79770995	79771056	+
let-7a	8	83553966	83554039	+
let-7f	8	83554321	83554399	+
let-7d	8	83556529	83556605	+
chr8_12396	8	90486688	90486746	+
chr8_12417	8	94329508	94329547	+
mir-32	8	96669020	96669082	-
chr8_13127	8	96704679	96704740	-
mir-455	8	101427455	101427515	+
chr8_13173	8	104984621	104984681	-
chr8_13187	8	108145989	108146050	-
chr9_13788	9	9849842	9849892	-
chr9_13820	9	13929639	13929707	-
mir-2284ad	9	14477574	14477633	-
chr9_13307	9	20190237	20190285	+
chr9_13462	9	47321803	47321861	+
mir-7862	9	47379703	47379766	-
chr9_13500	9	53248581	53248666	+
chr9_13509	9	54993953	54994013	+
chr9_13514	9	55336148	55336212	+
chr9_13534	9	57589489	57589558	+
chr9_14087	9	75210698	75210775	-
chr9_14151*	9	87459228	87459299	-
chr9_14152*	9	87459276	87459334	-
chr9_13724	9	89671974	89672030	+
mir-2284y	10	3916356	3916416	-
chr10_15091	10	10677506	10677569	-
chr10_15152	10	18507085	18507146	-
chr10_15168	10	19885481	19885540	-
chr10_14342	10	20439524	20439588	+
chr10_14344	10	20494547	20494602	+
chr10_15238	10	25153196	25153256	-
chr10_15244	10	30110480	30110538	-
chr10_14462	10	32403752	32403814	+
chr10_15274	10	33617712	33617767	-
chr10_14554	10	38993873	38993939	+
chr10_15364	10	43496699	43496762	-
chr10_14603	10	45912279	45912338	+
chr10_15391	10	47888747	47888805	-
chr10_14630	10	48667310	48667371	+
chr10_15400	10	49428318	49428378	-
mir-628	10	51112971	51113030	+
chr10_14671	10	54899176	54899221	+
mir-2285o	10	58030665	58030724	-
chr10_14700	10	58030669	58030730	+
mir-147	10	61193008	61193068	-
chr10_15466	10	62855732	62855787	-
chr10_15473	10	63867121	63867180	-
chr10_14777	10	69994577	69994634	+
chr10_15524	10	71965509	71965572	-
mir-7859	10	81320186	81320244	+
chr10_14918	10	83580544	83580602	+
mir-545	10	86023521	86023576	+
chr10_14966	10	90685861	90685919	+
chr10_15746	10	98300050	98300121	-
chr11_16612	11	4333660	4333721	-
chr11_16613	11	4386192	4386255	-
chr11_16730	11	17478309	17478376	-
chr11_16732	11	17525533	17525588	-
chr11_16827	11	30505278	30505348	-
chr11_15954	11	30640763	30640829	+
chr11_16840	11	36644755	36644810	-
chr11_15967	11	36644758	36644813	+
chr11_15972	11	37143280	37143333	+
mir-216b	11	38099209	38099271	-
chr11_16947	11	48454018	48454091	-
chr11_16949	11	48536753	48536811	-
chr11_16966	11	49278780	49278836	-
chr11_17000	11	59328994	59329054	-
chr11_17013	11	60413500	60413563	-
chr11_16091	11	60519658	60519721	+
chr11_17068	11	66978996	66979083	-
chr11_16141	11	66979000	66979089	+
chr11_16233	11	77346155	77346209	+
chr11_16245	11	78416069	78416130	+
chr11_17233	11	85680580	85680642	-
chr11_16295	11	87329719	87329777	+
mir-181a-2	11	94178849	94178909	+
mir-181b-2	11	94180041	94180100	+
mir-199b	11	97323211	97323271	-
mir-219	11	97443575	97443640	-
chr11_16413	11	98670472	98670530	+
chr11_16423	11	98880370	98880427	+
chr11_16433	11	99509098	99509165	+
chr11_17341	11	100462162	100462225	-
chr11_16457	11	101455789	101455841	+
chr11_17351*	11	101495422	101495486	-
chr11_17352*	11	101495463	101495530	-
chr11_16507	11	102568456	102568523	+
chr11_17378	11	103422273	103422347	-
chr11_16557	11	103768119	103768180	+
chr12_17877	12	10235407	10235472	-
chr12_17887	12	10965210	10965269	-
chr12_17889	12	11151453	11151513	-
chr12_17416	12	11151456	11151514	+
chr12_17913	12	15472054	15472112	-
chr12_17455	12	15593962	15594022	+
mir-3613a	12	18392999	18393058	-
mir-16a	12	18444484	18444549	-
mir-15a	12	18444630	18444689	-
chr12_17501	12	20019282	20019351	+
chr12_17957	12	20651159	20651231	-
chr12_17532	12	21225777	21225842	+
chr12_18027	12	31782923	31782984	-
chr12_17655	12	36824164	36824222	+
chr12_18063	12	40860925	40860985	-
chr12_17701	12	52926615	52926673	+
mir-17*	12	64371691	64371752	+
mir-17*	12	64371729	64371788	+
mir-19a	12	64372011	64372068	+
mir-20a	12	64372174	64372233	+
mir-19	12	64372310	64372370	+
mir-92a-1	12	64372427	64372486	+
chr12_18158	12	68967645	68967722	-
chr12_17786	12	72875516	72875589	+
chr12_17816	12	78865291	78865332	+
chr12_17843*	12	81967551	81967612	+
chr12_17844*	12	81967590	81967651	+
chr13_18889*	13	944673	944737	-
chr13_18890*	13	944715	944762	-
chr13_18243	13	1860396	1860458	+
chr13_18896	13	3386978	3387039	-
chr13_18918	13	11772836	11772896	-
chr13_18298	13	15921535	15921593	+
chr13_18320	13	17768637	17768696	+
chr13_19022	13	28405129	28405193	-
chr13_19024	13	28487243	28487303	-
chr13_18393	13	29734378	29734435	+
mir-2285k	13	30325619	30325678	-
chr13_18410	13	31393913	31393970	+
chr13_19213	13	46364311	46364375	-
mir-103	13	49580266	49580326	-
chr13_19228	13	50599736	50599802	-
chr13_19235	13	50804096	50804170	-
mir-1388	13	52164840	52164900	+
mir-133a-1	13	52713004	52713064	-
mir-1-1	13	52723490	52723551	-
chr13_19271	13	53000027	53000087	-
mir-6123	13	55533515	55533584	+
mir-296	13	55533778	55533835	+
chr13_18619	13	56905663	56905702	+
chr13_19309	13	57755616	57755675	-
chr13_19328	13	59373401	59373466	-
chr13_19333	13	59668170	59668248	-
chr13_19347	13	61256364	61256436	-
mir-499	13	62312771	62312830	+
mir-30a	14	2457609	2457672	+
mir-30f	14	2494968	2495030	+
mir-151	14	13562559	13562617	+
chr14_19699	14	16336465	16336528	+
mir-30d	14	17628137	17628199	+
mir-30b	14	17632590	17632650	+
chr14_20216	14	19617593	19617647	-
chr14_20264	14	25996405	25996488	-
chr14_20278	14	27464542	27464588	-
chr14_19833	14	33709221	33709262	+
mir-124c	14	39686067	39686126	-
chr14_19972	14	66789000	66789061	+
chr14_20024	14	73969607	73969666	+
chr15_20573	15	13599338	13599396	+
mir-34b	15	20048607	20048666	+
mir-34c	15	20049323	20049378	+
chr15_21271	15	24287879	24287953	-
chr15_20714	15	30911396	30911455	+
mir-125b-1	15	31050772	31050834	-
let-7a	15	31097626	31097693	-
mir-100	15	31103174	31103231	-
mir-326	15	51130221	51130282	-
chr15_20931	15	53121587	53121648	+
chr15_21613	15	61255129	61255164	-
chr15_21026	15	63104607	63104661	+
mir-129	15	69941629	69941693	+
chr15_21063	15	71234036	71234101	+
chr15_21085	15	72601442	72601504	+
mir-2319a*	15	73055979	73056053	-
chr15_21710*	15	73056032	73056085	-
chr15_21103	15	73544804	73544866	+
chr15_21732	15	76288850	76288909	-
mir-130a	15	76486207	76486268	+
chr15_21143	15	78179594	78179645	+
chr16_22382	16	1389629	1389668	-
chr16_21795	16	1633970	1634056	+
chr16_22408	16	4059911	4059963	-
chr16_22411	16	4062511	4062567	-
chr16_21857	16	12343559	12343623	+
chr16_22454	16	17683161	17683219	-
chr16_22471	16	21359303	21359361	-
mir-194-1	16	21359600	21359658	-
chr16_21889	16	21359603	21359661	+
mir-664b	16	21434666	21434727	-
chr16_22507	16	24692090	24692147	-
chr16_22510	16	24705265	24705325	-
chr16_22526	16	26190740	26190818	-
chr16_22555	16	29604572	29604630	-
chr16_22588	16	35187247	35187306	-
mir-214	16	37260674	37260737	-
mir-199a	16	37266465	37266525	-
chr16_22619*	16	39270576	39270657	-
chr16_22620*	16	39270635	39270699	-
chr16_22661	16	41379968	41380025	-
chr16_22066	16	41379970	41380031	+
mir-34a	16	41932418	41932484	+
chr16_22676	16	41966767	41966830	-
chr16_22106	16	44437487	44437526	+
chr16_22695	16	44890618	44890681	-
chr16_22697	16	46182612	46182662	-
mir-429	16	48885500	48885557	-
mir-200a	16	48886732	48886793	-
chr16_22151	16	48886735	48886796	+
chr16_22152	16	48886774	48886845	+
mir-200b	16	48887365	48887424	-
chr16_22811	16	52494312	52494353	-
chr16_22882	16	58869040	58869102	-
chr16_22223	16	58869042	58869104	+
chr16_22908	16	61276468	61276525	-
chr16_22252	16	62502077	62502151	+
chr16_22253	16	62663462	62663519	+
chr16_22256	16	62713573	62713643	+
chr16_22271	16	63600105	63600165	+
chr16_22277	16	63927377	63927438	+
chr16_22938	16	66892659	66892718	-
mir-205	16	71539830	71539889	-
mir-29b-2	16	73197060	73197124	+
mir-29d	16	73197545	73197602	+
mir-29c	16	73197579	73197637	+
mir-29b-2	16	73284775	73284841	+
mir-29d	16	73285311	73285368	+
mir-29c	16	73285345	73285403	+
chr16_22345	16	74691687	74691749	+
mir-181b-1	16	75345775	75345836	-
mir-181a-1	16	75345957	75346020	-
chr17_23027	17	1029052	1029117	+
chr17_23030	17	1607252	1607307	+
chr17_23622	17	4654843	4654901	-
chr17_23045	17	5045897	5045975	+
chr17_23052	17	6738121	6738180	+
chr17_23066	17	8730039	8730096	+
chr17_23073	17	8987571	8987647	+
chr17_23106	17	12305621	12305684	+
chr17_23673	17	13129290	13129344	-
chr17_23122	17	15496404	15496464	+
chr17_23719	17	17458649	17458708	-
chr17_23822	17	44047975	44048033	-
chr17_23830	17	44739816	44739875	-
chr17_23903	17	52822030	52822083	-
chr17_23411	17	60239314	60239357	+
chr17_23969	17	60239334	60239395	-
chr17_23412	17	60239336	60239397	+
chr17_23970	17	60239374	60239415	-
chr17_23976	17	60773175	60773235	-
chr17_23496	17	63105724	63105798	+
chr17_24055	17	67469477	67469527	-
chr17_24097	17	70568615	70568658	-
chr17_24107	17	70914550	70914609	-
mir-130b	17	71266960	71267020	-
mir-301b	17	71267276	71267332	-
chr17_23603	17	71297679	71297734	+
mir-1306	17	71703221	71703282	+
chr18_24860	18	981818	981878	-
chr18_24151	18	3119140	3119220	+
chr18_24209	18	10114331	10114396	+
chr18_24215	18	10132275	10132360	+
mir-1260a	18	13601806	13601857	+
chr18_25009	18	16271426	16271485	-
chr18_25014	18	16401191	16401250	-
chr18_24334	18	21819644	21819704	+
mir-138-2	18	24321448	24321517	+
chr18_24367	18	24542030	24542092	+
chr18_24387	18	31172718	31172761	+
mir-328	18	34121211	34121274	-
chr18_25146	18	35662687	35662743	-
mir-140	18	36237053	36237115	+
chr18_24462	18	38555397	38555463	+
chr18_24496	18	43803906	43803954	+
mir-2285f	18	44482556	44482615	+
chr18_25208	18	45145943	45145995	-
chr18_25222	18	45371147	45371208	-
chr18_24601	18	49700555	49700617	+
chr18_24617	18	50944229	50944304	+
chr18_25371	18	51337619	51337681	-
chr18_25387	18	51600647	51600707	-
mir-330	18	51675671	51675735	-
mir-769	18	51964120	51964182	+
chr18_25405	18	52166645	52166709	-
chr18_25407	18	52239306	52239368	-
chr18_24690	18	53818887	53818944	+
mir-150	18	54383798	54383855	-
mir-99b	18	55857723	55857784	+
let-7e	18	55857892	55857959	+
mir-125a	18	55858369	55858417	+
chr18_25525	18	57216934	57216991	-
chr18_24821	18	58360196	58360256	+
chr19_26574	19	4804360	4804432	-
chr19_26594	19	7119395	7119449	-
chr19_26602	19	7193704	7193768	-
mir-454	19	9553618	9553681	-
mir-301a	19	9563252	9563312	-
mir-21	19	10239533	10239592	+
mir-365	19	17822025	17822086	-
chr19_26739	19	17845191	17845251	-
mir-144	19	19580744	19580801	-
mir-423	19	20576022	20576081	+
mir-22	19	22131056	22131116	-
chr19_26829	19	22707580	22707628	-
chr19_26835	19	23164662	23164721	-
chr19_25824	19	23732282	23732362	+
mir-195a	19	26101682	26101742	-
chr19_25868	19	26205178	26205237	+
mir-324	19	26237000	26237058	-
chr19_25901	19	26547947	26548005	+
chr19_27064	19	34937348	34937406	-
chr19_26031	19	34937350	34937408	+
chr19_26049	19	35675984	35676065	+
mir-196a-1*	19	37007793	37007840	+
mir-196a-1*	19	37007818	37007877	+
mir-10a	19	37059159	37059221	+
mir-378d	19	38327379	38327420	-
mir-4286	19	39205657	39205721	-
chr19_27146	19	39243436	39243505	-
chr19_26130	19	39261006	39261059	+
chr19_26135	19	39489506	39489566	+
chr19_26143	19	39706651	39706709	+
chr19_27168	19	39931738	39931799	-
mir-466i	19	41315377	41315450	-
chr19_26167	19	41471826	41471875	+
chr19_27272	19	44188572	44188633	-
chr19_27287	19	46249468	46249516	-
chr19_27296	19	47232703	47232775	-
chr19_27313	19	47712510	47712567	-
chr19_27370	19	49818391	49818446	-
chr19_27375	19	49841640	49841700	-
mir-338	19	50499787	50499844	+
mir-6516	19	53628694	53628757	+
chr19_27445	19	54474647	54474706	-
chr19_26453	19	54628050	54628117	+
chr19_27451	19	54704171	54704235	-
chr19_27522	19	60433151	60433220	-
chr19_26539	19	60433155	60433224	+
chr19_26547	19	60465899	60465962	+
mir-218-2	20	556181	556246	-
chr20_27578	20	4070047	4070105	+
chr20_28037	20	10214577	10214635	-
chr20_28040	20	10215566	10215628	-
mir-582	20	19562172	19562231	+
mir-2284y	20	22415227	22415314	-
mir-449a*	20	23893103	23893164	+
mir-449a*	20	23893142	23893204	+
chr20_27739	20	31224257	31224322	+
chr20_27808	20	41669146	41669207	+
mir-3963	20	52711024	52711071	+
chr20_27920	20	70235581	70235642	+
chr21_28386	21	211194	211253	+
chr21_29017	21	4839765	4839827	-
chr21_29046	21	12160045	12160101	-
chr21_29083	21	17070539	17070601	-
chr21_28464	21	17582067	17582131	+
chr21_28489	21	19254975	19255050	+
mir-184*	21	23271360	23271421	+
mir-184*	21	23271399	23271484	+
chr21_28547	21	23354739	23354798	+
mir-211	21	25350873	25350931	-
chr21_28588	21	28838638	28838700	+
chr21_28625*	21	31578023	31578091	+
chr21_28626*	21	31578071	31578118	+
chr21_29225	21	32004614	32004676	-
chr21_28728	21	51889162	51889225	+
chr21_29330	21	52973041	52973098	-
chr21_28747	21	54084340	54084416	+
chr21_29351	21	54812292	54812349	-
mir-2285o	21	56915152	56915212	-
mir-2284y	21	56915157	56915218	+
chr21_29372	21	57036186	57036241	-
chr21_29374	21	57036732	57036794	-
chr21_29392	21	61144083	61144165	-
mir-342	21	61956962	61957026	+
mir-345	21	62124684	62124743	+
chr21_29413*	21	62341502	62341567	-
chr21_29414*	21	62341544	62341609	-
mir-493	21	62675880	62675943	+
mir-665	21	62684964	62685022	+
mir-127	21	62691181	62691237	+
mir-432	21	62692670	62692739	+
mir-136	21	62692857	62692913	+
mir-370	21	62718813	62718870	+
mir-379	21	62826221	62826280	+
mir-411a	21	62827492	62827549	+
mir-299b	21	62827951	62828003	-
mir-299a	21	62827953	62828006	+
mir-380	21	62829177	62829234	+
mir-411b	21	62829338	62829394	+
mir-323a	21	62829856	62829912	+
mir-758	21	62830155	62830213	+
mir-329	21	62830873	62830932	+
mir-494	21	62834076	62834132	+
mir-543	21	62836287	62836344	+
mir-495	21	62837727	62837785	+
mir-154c	21	62839668	62839724	+
mir-376e	21	62842309	62842369	+
mir-376c	21	62842672	62842731	+
mir-376d	21	62843044	62843103	+
mir-376b	21	62843420	62843480	+
mir-376a	21	62843800	62843858	+
mir-1185	21	62845756	62845815	+
mir-381	21	62847433	62847496	+
mir-487b	21	62847928	62847986	+
chr21_28903	21	62848724	62848783	+
mir-544	21	62850340	62850397	+
mir-655	21	62851241	62851301	+
mir-411c	21	62853197	62853251	+
mir-487a	21	62853611	62853669	+
mir-382	21	62856557	62856614	+
mir-134*	21	62856875	62856942	+
mir-134*	21	62856920	62856981	+
mir-668	21	62857468	62857533	+
mir-485	21	62857619	62857678	+
mir-154a	21	62861708	62861766	+
mir-154b	21	62862037	62862096	+
mir-377	21	62864162	62864222	+
mir-541	21	62866099	62866165	+
mir-3957	21	62866492	62866550	+
mir-409	21	62867013	62867067	+
mir-412	21	62867162	62867217	+
mir-369	21	62867305	62867361	+
mir-410	21	62867639	62867695	+
mir-323b	21	62868150	62868206	+
mir-656	21	62868422	62868479	+
mir-2284k	21	65381852	65381911	-
chr22_29542	22	8567942	8567990	+
mir-128-2	22	9536979	9537037	+
mir-1814	22	10516002	10516086	+
mir-26a-1	22	11255993	11256054	+
chr22_29588	22	11692324	11692378	+
chr22_29598	22	12502861	12502934	+
mir-138-1	22	15765404	15765466	+
chr22_29636	22	16979199	16979253	+
chr22_29682	22	28593705	28593767	+
chr22_30170	22	31212992	31213052	-
chr22_29725*	22	35364032	35364086	+
chr22_29726*	22	35364063	35364121	+
chr22_29764	22	39588905	39588964	+
chr22_30222	22	41055983	41056042	-
chr22_29775	22	42512414	42512491	+
chr22_30225	22	42830832	42830893	-
chr22_29805	22	46193763	46193810	+
mir-135a-1	22	48381236	48381297	+
let-7g	22	48418568	48418647	+
chr22_30288	22	48445969	48446023	-
chr22_30312	22	49901044	49901122	-
mir-191b	22	50735144	50735209	-
mir-191	22	50735148	50735212	+
mir-425	22	50735627	50735689	+
chr22_30347	22	51657585	51657640	-
chr22_29918	22	52077086	52077146	+
chr22_29939*	22	52282793	52282865	+
chr22_29940*	22	52282841	52282900	+
mir-9	22	57522791	57522850	-
chr23_31037	23	2559666	2559729	-
chr23_30428	23	2559667	2559730	+
chr23_30522	23	10801048	10801110	+
chr23_31169	23	15534249	15534313	-
chr23_30563	23	16118894	16118954	+
chr23_30581	23	17262975	17263035	+
chr23_30596	23	17568645	17568709	+
mir-133b	23	23826855	23826912	+
chr23_31268	23	25789929	25789990	-
mir-877	23	26576904	26576990	-
chr23_30758	23	27661998	27662062	+
chr23_30787	23	28443904	28443969	+
chr23_30873	23	30136977	30137034	+
chr23_30876	23	30217135	30217181	+
chr23_31537	23	30376658	30376719	-
chr23_31549	23	34416132	34416209	-
chr23_30965	23	44633823	44633887	+
chr23_31678	23	47207627	47207704	-
chr24_32090	24	534775	534824	-
chr24_31734	24	2780375	2780447	+
chr24_31756	24	6983759	6983807	+
chr24_32126	24	10948810	10948868	-
chr24_31790	24	18260745	18260820	+
chr24_31795	24	19779712	19779779	+
chr24_32150	24	20527643	20527702	-
mir-187*	24	21338253	21338313	+
mir-187*	24	21338290	21338369	+
chr24_31810	24	21774412	21774466	+
chr24_31823	24	23291665	23291724	+
chr24_31836	24	25002615	25002672	+
chr24_31863	24	31645981	31646034	+
mir-1-2	24	34564312	34564373	+
mir-133a-2	24	34567621	34567681	+
chr24_31899	24	36142377	36142416	+
mir-2285o	24	41094525	41094585	+
chr24_31948	24	43195616	43195673	+
chr24_32072	24	61163633	61163714	+
chr25_32430	25	1523810	1523898	+
mir-1842	25	1768700	1768761	-
chr25_32977	25	2304748	2304835	-
chr25_32991	25	2308297	2308360	-
chr25_32465	25	2642373	2642444	+
chr25_33021	25	4223017	4223073	-
chr25_33025	25	5499447	5499522	-
chr25_32556	25	13233728	13233786	+
mir-193b	25	13293661	13293720	+
chr25_32591*	25	15717108	15717169	+
chr25_32592*	25	15717146	15717205	+
chr25_32628	25	20033574	20033639	+
chr25_33123	25	20572290	20572349	-
chr25_33138	25	21362114	21362177	-
chr25_33153	25	25927412	25927492	-
chr25_33170	25	26288768	26288830	-
chr25_33171	25	26328578	26328635	-
chr25_33176	25	26346309	26346371	-
mir-1260b	25	33438711	33438788	-
chr25_33264	25	33554707	33554766	-
mir-3432	25	33879420	33879481	-
chr25_32792	25	34838538	34838604	+
mir-106b	25	36111125	36111183	+
mir-93	25	36111325	36111387	+
mir-25	25	36111531	36111591	+
chr25_32903	25	40972118	40972176	+
chr26_33440	26	7866696	7866759	+
mir-107*	26	10301106	10301161	-
mir-107*	26	10301140	10301198	-
chr26_33546	26	19638741	19638793	+
mir-146b	26	21415869	21415929	+
mir-1307	26	22260819	22260881	-
chr26_33629	26	29858439	29858505	+
mir-2284b	26	30029243	30029302	-
chr26_33637	26	31235817	31235875	+
chr26_33652	26	32011011	32011071	+
chr26_33674	26	34080636	34080706	+
chr26_34027	26	34913041	34913100	-
chr26_34030	26	35640693	35640748	-
chr26_34045	26	37676048	37676105	-
chr26_33705	26	40831561	40831621	+
chr26_33709	26	40834302	40834363	+
chr26_33711	26	40837508	40837568	+
chr26_33715	26	40841666	40841726	+
chr26_33717	26	40844156	40844217	+
mir-202	26	49911445	49911503	-
chr27_34365	27	250734	250792	-
chr27_34381	27	4950606	4950695	-
chr27_34395	27	8311867	8311916	-
chr27_34419	27	15052271	15052354	-
chr27_34178	27	16899844	16899903	+
mir-383	27	21011030	21011092	+
mir-151	27	31659465	31659514	-
chr27_34538	27	34478732	34478788	-
chr27_34291	27	35057507	35057571	+
chr27_34317	27	37400465	37400525	+
chr27_34350	27	39966928	39966985	+
chr27_34361	27	42111604	42111663	+
chr28_35001	28	7306254	7306312	-
chr28_34699	28	9123066	9123122	+
chr28_35015	28	11602833	11602875	-
chr28_34716	28	12172149	12172209	+
mir-1296	28	19110374	19110439	+
chr28_34818	28	25363145	25363184	+
chr28_35110	28	25686691	25686732	-
chr28_34854	28	27313124	27313180	+
chr28_34863	28	27443436	27443507	+
chr28_34881	28	28413204	28413269	+
chr28_34898	28	31264095	31264181	+
chr28_35180	28	31324580	31324644	-
chr29_35246	29	592686	592743	+
chr29_35252	29	594233	594293	+
chr29_35293	29	7729360	7729418	+
chr29_35344	29	9714950	9715011	+
chr29_35345	29	9790421	9790482	+
chr29_35356	29	14824520	14824580	+
mir-708	29	15768728	15768797	+
chr29_35814	29	16381645	16381704	-
chr29_35833	29	23382522	23382583	-
chr29_35887	29	31403945	31404004	-
chr29_35521	29	39006598	39006676	+
chr29_35549	29	40317069	40317129	+
mir-192	29	40909898	40909963	-
mir-194-2	29	40910113	40910170	-
chr29_35555	29	40910118	40910171	+
chr29_36082	29	42216376	42216427	-
chr29_35641	29	42228233	42228301	+
chr29_36102	29	43409223	43409278	-
mir-483	29	47043095	47043156	+
chr29_36163	29	47799458	47799521	-
C62631060_37562	C62631060	13	102	+
C63988008_37909	C63988008	35	98	-
C64216220_38064	C64216220	12	85	-
C64626486_38226	C64626486	25	105	-
mir-126	C65391372	70	129	-
C65532622_38561	C65532622	30	100	-
C65715094_38616	C65715094	104	165	-
C66573014_38794	C66573014	285	344	-
C66881290_38853	C66881290	351	405	+
C66881290_38854	C66881290	383	440	+
C67498552_38981	C67498552	282	345	-
mir-190a	C67850451	96	154	+
C68080397_39058	C68080397	608	690	-
mir-582	C68262155	903	962	+
mir-1842	C68860199	141	202	-
C68860199_39120	C68860199	180	248	-
C68940393_39122	C68940393	1129	1190	-
mir-2284y	C69023355	661	721	+
scaffold1201_36412	scaffold1201	85351	85426	-
scaffold12476_37344	scaffold12476	2185	2247	+
scaffold13109_37351	scaffold13109	12	90	-
scaffold14893_37403	scaffold14893	125	183	+
scaffold15405_37417	scaffold15405	254	313	+
scaffold16483_37434	scaffold16483	4438	4521	-
scaffold18652_37489	scaffold18652	2141	2200	+
mir-2285k	scaffold2320	189701	189762	-
scaffold2888_36868	scaffold2888	46376	46465	+
scaffold2974_36943	scaffold2974	134440	134495	+
scaffold3057_36947	scaffold3057	7121	7180	+
scaffold3809_37050	scaffold3809	72646	72727	+
scaffold398_36232	scaffold398	25735	25792	-
scaffold483_36247	scaffold483	777278	777343	-
scaffold507_36261	scaffold507	49772	49846	+
scaffold5476_37145	scaffold5476	29378	29417	+
scaffold5773_37152	scaffold5773	7391	7452	-
scaffold8673_37254	scaffold8673	3763	3824	-
scaffold986_36329	scaffold986	175498	175540	+
mir-652	X	15520247	15520310	+
chrX_39844	X	19402955	19403012	-
mir-1277	X	22058580	22058638	-
mir-6119	X	23686577	23686640	-
mir-424	X	24347271	24347327	+
mir-503	X	24347601	24347665	+
mir-542	X	24352643	24352702	+
mir-450a-1*	X	24353652	24353719	+
mir-450a-1*	X	24353697	24353754	+
mir-450a-2	X	24353842	24353899	+
chrX_39298	X	24354011	24354067	+
mir-106a	X	24618333	24618390	+
mir-18b	X	24618493	24618557	+
mir-20b	X	24618732	24618792	+
mir-19c	X	24618855	24618915	+
mir-92a-2	X	24619005	24619066	+
mir-363	X	24619159	24619224	+
chrX_39888	X	28715612	28715672	-
chrX_39346	X	31062856	31062917	+
chrX_39899	X	31570503	31570563	-
mir-2483	X	32963465	32963521	-
chrX_39381	X	38024424	38024482	+
mir-504	X	41094447	41094506	-
chrX_39401	X	41317280	41317342	+
chrX_39406	X	42055106	42055165	+
mir-505	X	42318723	42318781	-
chrX_39963	X	49264140	49264198	-
chrX_39966	X	49314289	49314346	-
chrX_39427	X	50260368	50260429	+
mir-3431	X	53483208	53483270	-
mir-224	X	53485143	53485211	-
mir-452	X	53486179	53486240	-
mir-105a	X	53811392	53811451	-
mir-767	X	53812656	53812712	-
mir-105b	X	53813577	53813635	-
chrX_39444	X	54609743	54609804	+
chrX_39445	X	54866887	54866927	+
mir-361*	X	58928654	58928710	+
mir-361*	X	58928688	58928748	+
chrX_40048	X	69765200	69765249	-
mir-374a	X	69765200	69765252	+
mir-545	X	69765363	69765423	+
chrX_40049	X	69828212	69828261	-
mir-374b	X	69828212	69828264	+
mir-421	X	69828372	69828429	+
chrX_40070	X	72028410	72028466	-
mir-378d	X	72719595	72719636	+
chrX_39552	X	75619458	75619505	+
mir-660	X	78794835	78794894	-
mir-500	X	78796947	78797009	-
mir-362	X	78798230	78798289	-
mir-502b	X	78798711	78798769	-
mir-188	X	78813259	78813319	-
mir-532	X	78813582	78813641	-
chrX_40144	X	82257377	82257429	-
chrX_39591	X	82758249	82758320	+
mir-1468	X	83737328	83737391	+
mir-98*	X	84904975	84905055	-
mir-98*	X	84905033	84905080	-
mir-222	X	87016300	87016364	+
mir-221*	X	87016983	87017045	+
mir-221*	X	87017023	87017078	+
chrX_39659	X	92197783	92197844	+
chrX_40220	X	93542392	93542452	-
chrX_39671	X	93792342	93792400	+
chrX_39693	X	101997936	101998000	+
chrX_40274	X	109338665	109338740	-
chrX_40282	X	111597848	111597912	-
chrX_39756	X	118801003	118801062	+
mir-2284b	X	118895142	118895209	+
*Overlapping miRNA producing identical miRNA
Predicted miRNA are in italic
