# Supplementary material for: Annotation of the goat genome using next generation sequencing of microRNA expressed by the lactating mammary gland: comparison of three approaches
Source: BMC Genomics. 2015 Apr 11;16(1):285. doi: 10.1186/s12864-015-1471-y (PMC4430871; doi:10.1186/s12864-015-1471-y)
Supplement: Additional file 5: Table S4. — Goat miRNA expressed in the lactating mammary gland. [file 12864_2015_1471_MOESM5_ESM.xlsx]

## Sheet: Feuil1
Table S4: Goat miRNA expressed in the lactating mammary gland
miRNA	Read count	Precursor	Predicted position	Sequence
miR-148a	10797759	chr4_5635	3p	tcagtgcactacagaactttgt
miR-10b	8532358	chr2_2607	5p	taccctgtagaaccgaatttgtg
miR-30a-5p	6163457	chr14_19592	5p	tgtaaacatcctcgactggaagct
miR-26c	3417175	chr5_7088	5p	ttcaagtaatccaggataggctgtt
miR-26a	3416370	chr22_29570	5p	ttcaagtaatccaggataggct
miR-143	3219739	chr7_10657	3p	tgagatgaagcactgtagct
miR-22-3p	2518094	chr19_26810	3p	aagctgccagttgaagaactg
miR-181a	2120855	chr16_22991	5p	aacattcaacgctgtcggtgagtt
miR-186	2092651	chr3_3916	5p	caaagaattctccttttgggct
miR-191	1678347	chr22_29890	5p	caacggaatcccaaaagcagctg
miR-21	1582093	chr19_25632	5p	tagcttatcagactgatgttgactg
miR-126-5p	1411822	C65391372_38505	5p	cattattacttttggtacgcgc
miR-141	1176164	chr5_8322	3p	taacactgtctggtaaagatg
miR-27d-3p	910956	chr8_12319	3p	ttcacagtggctaagttc
miR-30d	843708	chr14_19702	5p	tgtaaacatccccgactggaagct
let-7-5p	839903	chr15_21341	5p	tgaggtagtaggttgtatagttt
let-7f	788390	chr8_12346	5p	tgaggtagtagattgtatagtt
miR-10a	567763	chr19_26080	5p	taccctgtagatccgaatttgtg
miR-146b	562995	chr26_33574	5p	tgagaactgaattccataggctgt
miR-103	533100	chr13_19218	3p	agcagcattgtacagggctatga
miR-27a-3p	533095	mir-27a	3p	ttcacagtggctaagttccg
miR-375	531489	mir-375	3p	ttttgttcgttcggctcgcgtga
miR-142-5p	514694	mir-142	5p	cataaagtagaaagcactac
miR-26b	505534	chr2_2190	5p	ttcaagtaattcaggataggtt
miR-30e-5p	459911	chr3_5157	5p	tgtaaacatccttgactggaagct
let-7i	443808	chr5_8025	5p	tgaggtagtagtttgtgctgtt
miR-127	379365	chr21_28809	3p	atcggatccgtctgagcttggct
miR-378	365509	chr7_10669	3p	actggacttggagtcagaaggc
miR-92a	355203	chr12_17735	3p	tattgcacttgtcccggcctgt
miR-101-3p	310744	chr3_3939	3p	gtacagtactgtgataactgaa
miR-16b-5p	310464	chr12_17941	5p	tagcagcacgtaaatattggag
miR-151-3p	309689	chr14_19673	3p	ctagactgaagctccttgagg
miR-145	283167	chr7_10660	5p	gtccagttttcccaggaatccct
miR-200b	266656	chr16_22748	3p	taatactgcctggtaatgatg
let-7g	258082	chr22_29828	5p	tgaggtagtagtttgtacagtt
miR-151-5p	245855	chr14_19673	5p	tcgaggagctcacagtctagt
miR-411a	232045	chr21_28856	5p	atagtagaccgtatagcgtacg
miR-25	200854	chr25_32835	3p	cattgcacttgtctcggtctga
ccr-miR-126-3p	177191	C65391372_38505	3p	ctcgtaccgtgagtaataatgc
miR-205	176955	chr16_22971	5p	tccttcattccaccggagtctg
miR-19c-3p	170174	chr12_17733	3p	tgtgcaaatccatgcaaaactg
miR-6119-5p	165991	chrX_39871	5p	agaggtaaaaaattgatttgact
miR-200c	145853	chr5_8324	3p	taatactgccgggtaatgatgga
miR-30b-5p	142082	chr14_19704	5p	tgtaaacatcctacactcagct
miR-125a	133143	chr18_24770	5p	tccctgagaccctttaacctgtg
miR-200a	131387	chr16_22746	3p	taacactgtctggtaacgatgtt
miR-192	119974	chr29_36043	5p	ctgacctatgaattgacagccag
miR-486	103195	mir-486	5p	tcctgtactgagctgccccgag
miR-29c	103057	mir-29c	3p	tagcaccatttgaaatcggtta
miR-30c	100947	mir-30c	5p	tgtaaacatcctacactctcagc
miR-125b	96562	chr1_909	5p	tccctgagaccctaacttgtga
miR-29a-3p	89523	chr4_6474	3p	ctagcaccatctgaaatcggtt
let-7c	85482	chr1_911	5p	tgaggtagtaggttgtatggtt
miR-423-5p	85480	chr19_25764	5p	tgaggggcagagagcgagacttt
let-7b	82050	chr5_8490	3p	tgaggtagtaggttgtgtggtt
miR-28-3p	75848	chr1_1174	3p	cactagattgagagctcctgga
miR-451	74339	mir-451	5p	aaaccgttaccattactgagttt
miR-98	73924	chrX_40167	5p	tgaggtagtaagttgtattgtt
miR-1468	72389	chrX_39596	5p	ctccgtttgcctgttttgctga
miR-99a-5p	72177	chr1_913	5p	aacccgtagatccgatcttgt
miR-660	69429	chrX_40097	5p	tacccattgcatatcggagctg
miR-199c	67373	chr11_17304	3p	tacagtagtctgcacattgg
miR-107	65845	chr26_33833	5p	agcagcattgtacagggctatc
miR-182	64825	chr4_6463	5p	tttggcaatggtagaactcacact
miR-23a-3p	62041	chr7_10087	3p	atcacattgccagggatttcc
miR-24-3p	61875	chr7_10092	5p	tggctcagttcagcaggaacag
miR-150	61858	chr18_25471	5p	tctcccaacccttgtaccagtgt
miR-155	61359	chr1_887	5p	ttaatgctaatcgtgataggggt
miR-423-3p	54825	chr19_25764	3p	aagctcggtctgaggcccctcagt
miR-378b	53683	mir-378b	3p	acttgacttggagtcagaaggc
miR-30f	52870	chr14_19594	5p	tgtaaacaccctacactctcagct
miR-497	51424	mir-497	5p	cagcagcacactgtggtttgta
miR-181b	51094	chr11_16332	5p	aacattcattgctgtcggtgggtt
miR-30a-3p	48429	chr14_19592	3p	ctttcagtcggatgtttgcagc
miR-148a-5p	46818	chr4_5635	5p	aaagttctgagacactccgact
miR-99b	41330	chr18_24766	5p	cacccgtagaaccgaccttgcg
miR-16b-5p	40345	chr1_1317	5p	tagcagcacgtaaatattgggg
miR-23b-3p	39995	chr8_12317	3p	atcacattgccagggattacc
miR-148b	39757	chr5_7824	3p	tcagtgcatcacagaactttgt
miR-142-3p	39676	mir-142	3p	agtgtttcctactttatggatg
miR-340-5p	38458	chr7_9954	5p	ttataaagcaatgagactgatt
miR-93	37321	chr25_32834	5p	caaagtgctgttcgtgcaggta
miR-107-3p	35860	chr26_33834	3p	agcagcattgtacagggctat
miR-429-3p	33709	chr16_22744	3p	taatactgtctggtaatgccg
miR-2284y	33486	chr10_15053	5p	aaaagttcgttcgggtttttc
miR-140	31530	chr18_24443	3p	taccacagggtagaaccacgga
miR-146a	30606	chr7_10753	5p	tgagaactgaattccataggtt
miR-15a	29713	chr12_17943	5p	tagcagcacataatggtttgt
miR-500a-3p	27691	chrX_40100	3p	atgcacctgggcaaggattctg
miR-320a	27422	chr8_12896	3p	aaaagctgggttgagagggcga
chr8_12248_mt	26211	chr8_12248	5p	tgaaaagttcgttctggttttt
miR-146a	25938	chr7_10754	5p	tgagaactgaattccataggttgt
miR-378c	25106	mir-378c	5p	actggacttggagtcagaagt
miR-100	24708	chr15_21343	5p	aacccgtagatccgaacttgtg
miR-532	24531	chrX_40109	5p	catgccttgagtgtaggaccgt
let-7e	24380	chr18_24768	5p	tgaggtaggaggttgtatagt
miR-28	23544	chr1_1174	5p	aaggagctcacagtctattgag
miR-339a	22976	mir-339a	5p	tccctgtcctccaggagctcac
miR-199b	22595	chr11_17304	5p	cccagtgtttagactatctgttc
miR-30e-3p	22486	chr3_5157	3p	ctttcagtcggatgtttacagc
miR-199a-5p	22036	chr16_22600	5p	cccagtgttcagactacctgttc
miR-221	21210	chrX_39634	5p	agctacattgtctgctgggttt
miR-342-3p	20502	chr21_28789	3p	tctcacacagaaatcgcaccca
miR-135a	19903	chr5_7168	5p	tatggctttttattcctatgtga
let-7d	19689	chr8_12348	5p	agaggtagtaggttgcatagtt
miR-125b-2-3p	19689	chr1_909	3p	tcacaagtcaggctcttgggac
miR-145-3p	19160	chr7_10660	3p	ggattcctggaaatactgttct
miR-136-3p	17658	chr21_28813	3p	catcatcgtctcaaatgagtct
miR-374a	17367	chrX_39513	5p	ttataatacaacctgataagtg
miR-130a-3p	16720	chr15_21119	3p	cagtgcaatgttaaaagggc
miR-769	16017	chr18_24644	5p	tgagacctccgggttctgagct
miR-19a-3p	16003	chr12_17729	3p	tgtgcaaatctatgcaaaactg
miR-196b	15992	chr4_5620	5p	taggtagtttcctgttgttggga
chr26_33637_mt	15861	chr26_33637	3p	ccaaaccagttgtgcctgtaga
miR-664b	15422	chr16_22478	3p	tattcatttatctcccagcctac
miR-1307-5p	15094	chr26_33915	5p	tcgaccggacctcgaccggct
miR-301a-3p	14842	chr19_26670	3p	cagtgcaatagtattgtcaaagc
miR-3431	14492	chrX_39969	5p	cctcagtcagccttgtggatgt
miR-374a-3p	14386	chrX_39513	3p	cttatcaggttgtattgtaatt
miR-484	14070	mir-484	5p	tcaggctcagtcccctcccgat
miR-409-3p	13844	chr21_28935	3p	gaatgttgctcggtgaacccct
miR-224	13011	chrX_39971	5p	caagtcactagtggttccgttta
chr4_5976_mt	12910	chr4_5976	5p	gaacaccgggtgccgtaggctt
miR-335	12240	chr4_5780	5p	tcaagagcaataacgaaaaatgt
miR-452-5p	12116	chrX_39974	5p	aactgtttgcagaggaaactga
miR-3431-3p	11903	chrX_39969	3p	atctagaggactgactgaaatt
miR-339b	11873	chr7_11172	3p	tccctgtcctccaggagctc
miR-222	11459	chrX_39631	3p	agctacatctggctactgggt
miR-21-3p	11216	chr19_25632	3p	caacagcagtcgatgggctgt
miR-885	11024	mir-885	5p	tccattacactaccctgcctct
miR-181a	10570	chr16_22991	3p	aaccatcgaccgttgattgtacc
chr21_29330_mt	10488	chr21_29330	5p	taaagttcatttgggtttttct
miR-151b	10202	chr1_1161	5p	tccaggagctcacagtctag
miR-17-5p	9977	chr12_17726	5p	caaagtgcttacagtgcaggtagt
miR-361	9759	chrX_39464	5p	ttatcagaatctccaggggtac
miR-17-5p	9594	chr12_17725	3p	caaagtgcttacagtgcaggtag
miR-204	9476	chr8_12747	5p	ttccctttgtcatcctatgcct
miR-29b	9321	chr4_6476	3p	tagcaccatttgaaatcagtgtt
miR-20a	9248	chr12_17732	5p	taaagtgcttatagtgcaggtag
miR-708-3p	8968	chr29_35357	3p	catctagactgtgagcttctaga
miR-331-3p	8658	chr5_6789	3p	gcccctgggcctatcctagaa
miR-183	8642	chr4_6467	5p	tatggcactggtagaattcactg
let-7e-3p	8640	chr8_12344	3p	taactatacaatctactgtctttc
miR-652	8563	chrX_39191	3p	tgaatggcgccactagggttgtgc
miR-582	8545	C68262155_39069	5p	ttacagttgttcaaccagttact
miR-190a	8537	C67850451_39030	5p	tgatatgtttgatatattaggt
miR-335-3p	8381	chr4_5780	3p	tttttcattattgctcctgacc
chr21_28588_mt	8379	chr21_28588	5p	ctggacttggggtcagaaggct
miR-197	8310	chr3_4674	3p	ttcaccaccttctccacccagc
miR-92b	8289	mir-92b	3p	tattgcactcgtcccggcctcc
miR-193a-3p	7997	mir-193a	3p	aactggcctacaaagtcccagt
miR-152	7972	mir-152	3p	tcagtgcatgacagaacttggg
miR-1839	7878	mir-1839	5p	aaggtagatagaacaggtcttgtt
miR-133a	7558	chr24_31889	3p	tttggtccccttcaaccagctg
miR-410	7486	chr21_28941	3p	aatataacacagatggcctgt
chr10_15053_st	7200	chr10_15053	3p	aaacacgaacaaacttttcggc
miR-200a-5p	7181	chr16_22746	5p	catcttaccggacagtgctgga
miR-16a	7144	mir-16a	5p	tagcagcacgtaaatattggtg
miR-106b	7099	chr25_32832	5p	taaagtgctgacagtgcagat
miR-424-5p	7020	chrX_39288	5p	cagcagcaattcatgttttga
miR-194	6868	chr29_36045	5p	tgtaacagcaactccatgtgga
miR-196a	6837	chr5_7835	5p	taggtagtttcatgttgttggg
chr19_26887_mt	6407	chr19_26887	5p	tagcagcacagaaatgttggta
scaffold1201_36412_mt	6325	scaffold1201_36412	3p	aggtccccagtagctcc
let-7d-3p	6029	chr8_12348	3p	ctatacgacctgctgcctttct
miR-32-5p	6022	chr8_13125	5p	tattgcacattactaagttgca
miR-744	5900	mir-744	5p	tgcggggctagggctaacagca
miR-421	5892	chrX_39519	3p	atcaacagacattaattgggcgc
miR-361-3p	5830	chrX_39464	3p	tcccccaggtgtgattctgatt
miR-181c	5822	chr7_11093	5p	aacattcaacctgtcggtgagttt
miR-425-5p	5708	chr22_29892	5p	atgacacgatcactcccgttga
miR-99a-3p	5557	chr1_913	3p	caagctcgcttctatgggt
miR-381	5539	chr21_28899	3p	tatacaagggcaagctctctgt
miR-16b	5520	mir-16b	5p	tagcagcacgtaaatattggc
miR-380-3p	5399	chr21_28859	3p	tatgtaatgtggtccacgtct
C68262155_39069_mt	5342	C68262155_39069	3p	taaccagttgaacaactgaacc
miR-374b	5129	chrX_39518	5p	atataatacaacctgctaagtg
miR-185	5122	mir-185	5p	tggagagaaaggcagttcctga
miR-345-3p	5107	chr21_28793	3p	cctgaactaggggtctggag
miR-181f	5098	chr11_16330	3p	accaccgaccgttgactgtacc
miR-200b-5p	5065	chr16_22748	5p	catcttactgggcagcattgga
miR-1260b	5039	chr25_33251	5p	atcccaccactgccacca
miR-411c-5p	4880	chr21_28910	5p	ggttgatcagagaacatacatt
miR-210	4864	mir-210	3p	actgtgcgtgtgacagcggctga
miR-338-3p	4817	chr19_26399	3p	tccagcatcagtgattttgtt
miR-154c	4811	chr21_28881	3p	agatattgcacggttgatctct
miR-1260a	4797	chr18_24253	3p	atcccacctctgccacca
miR-136	4773	chr21_28813	5p	actccatttgttttgatgatgga
chr16_22478_st	4755	chr16_22478	5p	caggctaggagaaatgattggat
miR-378d	4752	mir-378d	3p	ctggacttggagtcagaagacc
miR-139	4395	mir-139	5p	tctacagtgcacgtgtctccagt
miR-30d-3p	4387	chr14_19702	3p	ctttcagtcagatgtttgctgc
chr17_23603_mt	4308	chr17_23603	3p	gcggcgtcccagtagctc
chr12_17655_mt	4305	chr12_17655	3p	cccgggtttcggcacca
C66881290_38854_mt	4274	C66881290_38854	5p	taaagttcatttgggttcttct
miR-369-3p	4064	chr21_28939	3p	aataatacatggttgatcttt
miR-15b	3974	chr1_1319	5p	tagcagcacatcatggtttaca
miR-452-3p	3960	chrX_39974	3p	tcagtctcatctgcaaagaag
miR-378d	3804	chrX_39540	5p	actggacttggagtcaga
miR-31	3784	chr8_11894	5p	aggcaagatgctggcatagct
miR-378a-5p	3775	chr7_10669	5p	ctcctgactccaggtcctgtgt
chrX_39298_mt	3768	chrX_39298	5p	ttttgcaacatgttcctgaatat
chr19_26739_mt	3731	chr19_26739	5p	gagggtttgggtttggtcgtggga
chr13_19333_mt	3394	chr13_19333	5p	ctgaacttggagtcagaaggc
miR-345-5p	3195	chr21_28793	5p	gctgactcctagtccagtgct
let-7i-3p	3194	chr5_8025	3p	ctgcgcaagctactgccttgct
miR-3963	3119	chr20_27831	3p	tgtatcccacttctgacac
chr3_4386_mt	3086	chr3_4386	5p	atagttcattcaggtttttctg
miR-455-5p	3055	chr8_12458	5p	tatgtgcctttggactacatc
chr27_34538_mt	3034	chr27_34538	5p	aaagttcattcaggtttttctg
miR-29c-5p	3013	mir-29c	5p	accgatttctcctggtgttcaga
miR-29d-5p	2980	chr16_22335	3p	tgaccgatttctcctggtgtt
miR-328	2957	chr18_25124	3p	ctggccctctctgcccttccgt
miR-2285f	2918	mir-2285z	3p	aaaacctgaatgaactttttgg
miR-326	2894	chr15_21574	3p	cctctgggcccttcctccag
miR-148b-5p	2893	chr5_7824	5p	gaagttctgttatacactcagg
miR-365-3p	2812	chr19_26738	3p	taatgcccctaaaaatccttat
miR-140-5p	2797	chr18_24443	5p	cagtggttttaccctatggtag
miR-214	2783	chr16_22598	3p	acagcaggcacagacaggcagt
miR-455-3p	2782	chr8_12458	3p	atgcagtccatgggcatatacac
miR-195a-3p	2715	mir-195	3p	ccaatattggctgtgctgctcc
chr11_16730_mt	2692	chr11_16730	3p	tccctgttcgggcgcca
miR-574	2692	mir-574	3p	tgagtgtgtgtgtgtgagtgtgtg
chr5_8322_st	2655	chr5_8322	5p	catcttccagcacagtgttgga
chr18_25014_mt	2557	chr18_25014	3p	gtgcagttttcccaggaaa
miR-1388-5p	2462	chr13_18588	5p	aggactgtccaacctgagaat
miR-128	2452	chr2_2744	3p	tcacagtgaaccggtctcttt
miR-652-5p	2450	chrX_39191	5p	caaccctaggagagggtgccattca
miR-18a	2423	mir-18a	5p	taaggtgcatctagtgcagata
miR-502b	2398	chrX_40104	3p	aatccacctgggcaaggattc
miR-493	2358	chr21_28802	3p	tgaaggtctactgtgtgccagg
miR-34a	2352	chr16_22074	5p	tggcagtgtcttagctggttgt
miR-494	2337	chr21_28873	3p	tgaaacatacacgggaaacctc
miR-493-5p	2312	chr21_28802	5p	ttgtacatggtaggctttcatt
miR-7-1-3p	2308	chr6_9642	3p	caacaaatcacagtctgccata
miR-6529a	2276	chr1_1073	5p	gagagatcagaggcgcagagt
miR-146b-3p	2184	chr26_33574	3p	tgccctagggactcagttctgg
miR-30f-3p	2175	chr14_19594	3p	ctgggaggaggctgtttactct
chr10_15091_mt	2121	chr10_15091	5p	aaaaatttgttcgggtttttct
miR-17-3p	2117	chr12_17726	3p	actgcagtgaaggcacttgt
miR-151-3p	2045	chr27_34521	5p	ctagactgaggctccttgagg
miR-106b-3p	2030	chr25_32832	3p	ccgcactgtgggtacttgct
miR-218	2030	chr6_8666	5p	ttgtgcttgatctaaccatgtg
miR-376c-3p	1971	chr21_28885	3p	aacatagaggaaattccacgt
chr3_4386_st	1959	chr3_4386	3p	gaagaatctgaatgaacattt
miR-450a	1953	chrX_39294	5p	ttttgcgatgtgttcctaatat
miR-24-2-5p	1887	chr7_10091	5p	tgcctactgagctgaaacacag
chr8_12894_mt	1883	chr8_12894	3p	tcccctgcatctccacca
miR-2285k	1858	chr13_19040	3p	aaaaccggaatgaactttttg
chr9_13820_mt	1826	chr9_13820	3p	ctagtaaacaggagatcctgggt
miR-542-3p	1824	chrX_39291	3p	tgtgacagattgataactgaaa
miR-500	1799	chrX_40100	5p	taatccttgctacctgggtgaga
miR-33b	1793	mir-33b	5p	gtgcattgctgttgcattgc
miR-22-5p	1788	chr19_26810	5p	agttcttcagtggcaagcttta
miR-379	1777	chr21_28854	5p	tggtagactatggaacgtagg
chr4_5419_mt	1762	chr4_5419	3p	acatgtgatgacttaca
miR-708	1733	chr29_35357	5p	aaggagcttacaatctagctggg
miR-1296-5p	1708	chr28_34752	5p	ttagggccctggctccatctcct
miR-143-5p	1702	chr7_10657	5p	ggtgcagtgctgcatctctggt
miR-532-3p	1679	chrX_40109	3p	cctcccacacccaaggcttgca
miR-1343-3p	1609	mir-1343	3p	ctcctggggcccgcactctc
miR-1249	1597	chr5_7689	3p	acgcccttcccccccttcttca
let-7f-1-3p	1586	chr8_12346	3p	ctatacaatctattgccttccc
miR-665	1535	chr21_28803	3p	accagtaggccgaggcccct
miR-191b	1510	chr22_30333	5p	gaacgaaatccaagcgcagctg
miR-193b-3p	1508	chr25_32567	3p	aactggcccacaaagtcccgct
miR-1307	1481	chr26_33915	3p	actcggcgtggcgtcggtcgtg
miR-655	1418	chr21_28907	3p	ataatacatggttaacctctct
miR-411-3p	1414	chr21_28856	3p	tatgtaacacggtccactaa
miR-26a-2-3p	1411	chr5_7088	3p	cctattcttgattacttgtttc
miR-98-3p	1398	chrX_40167	3p	ctatacaacttactactttccc
miR-138	1391	chr22_29622	5p	agctggtgttgtgaatcaggccg
miR-487b	1350	chr21_28901	3p	aatcgtacagggtcatccactt
miR-127-5p	1334	chr21_28809	5p	ctgaagctcagagggctctgat
chr1_1445_mt	1330	chr1_1445	5p	gcactggtggttcagtgg
chr2_1655_mt	1315	chr2_1655	3p	aaactggaacgaactttttggcc
miR-296-3p	1301	chr13_18611	3p	gagggttgggcggaggctttcc
chr6_9546_mt	1283	chr6_9546	5p	caaaaagttcgtttgggttttt
chrX_40049_mt	1267	chrX_40049	5p	tgataatacaacctgataagtg
chr21_29392_mt	1263	chr21_29392	3p	cggcaacatccccgactgga
chr5_7010_mt	1232	chr5_7010	5p	tagaatcccactcctgacacca
miR-3432-5p	1231	chr25_33274	5p	tgcgggatctttagttgtggcg
miR-205-3p	1224	chr16_22971	3p	gatttcagtggagtgaagctca
miR-362-5p	1222	chrX_40101	5p	aatccttggaacctaggtgtgagt
miR-221-5p	1212	chrX_39633	5p	acctggcatacaatgtagatttctgt
chr4_5826_mt	1209	chr4_5826	5p	ttcacagtggctaagttga
miR-340	1191	chr7_9954	3p	tccgtctcagttactttatagcc
miR-369-5p	1179	chr21_28939	5p	atcgaccgtgttatattcgc
miR-34c	1177	chr15_20604	5p	aggcagtgtagttagctgattg
miR-374b-3p	1175	chrX_39518	3p	cttatcaggttgtattatcatt
miR-101-5p	1166	chr3_3939	5p	cagttatcacagtgctgatgct
miR-363	1166	chrX_39309	3p	attgcacggtatccatctgcg
miR-1388-3p	1156	chr13_18588	3p	atctcaggttcgtcagcc
miR-6516	1156	chr19_26431	5p	tttgcagtaacaggtgtgaac
miR-7	1152	chr6_9642	5p	tggaagactagtgattttgttgtt
miR-26b-3p	1131	chr2_2190	3p	cctgttctccattacttggctc
miR-331-5p	1121	chr5_6789	5p	ctaggtatggtcccagggatcc
miR-1271	1110	chr7_10396	5p	cttggcacctagtaagtactca
miR-6516-3p	1109	chr19_26431	3p	atcatgtatgatactgcaaaca
chrX_40220_mt	1086	chrX_40220	3p	aaaatccgaacgaactttttggc
chr5_8009_mt	1085	chr5_8009	3p	aaaacctgaacaaacttttggg
miR-1277-5p	1076	chrX_39860	5p	tatatatatatatgtacgtat
miR-29a-5p	1075	chr4_6474	5p	actgatttcttttggtgttcag
chr9_13534_mt	1074	chr9_13534	5p	gtacatgatgacaactggctc
chr21_29330_st	1063	chr21_29330	3p	aaaaaaacaaatgaacttttt
miR-191-3p	1039	chr22_29890	3p	ctgcgcttggatttcgttccc
miR-33a	1036	chr5_7666	5p	gtgcattgtagttgcattgca
miR-330-5p	1028	chr18_25389	5p	tctctgggcctgtgtcttaggc
chr19_27451_mt	1024	chr19_27451	5p	gggggtatagctcagtggtagagc
miR-628	1020	chr10_14650	5p	atgctgacatatttactagagg
chr17_24097_mt	1006	chr17_24097	5p	tggtctagcggttaggattc
miR-154b	994	chr21_28926	5p	agaggtcttccatggtgcattcg
chr25_32465_mt	987	chr25_32465	3p	ttcgggtgcgagaggtcccgggt
miR-188	984	chrX_40107	5p	catcccttgcatggtggagggt
miR-130b	976	chr17_24116	3p	cagtgcaatgatgaaagggcat
chr5_7621_mt	974	chr5_7621	3p	atgcggaacctgcggatacg
miR-877	969	chr23_31325	5p	gtagaggagatggcgcaggggaca
miR-499	950	chr13_18684	5p	ttaagacttgcagtgatgtttaact
miR-299a-3p	948	chr21_28857	3p	tatgtgggacggtaaaccgct
miR-379-3p	944	chr21_28854	3p	ctatgtaacatggtccactaac
miR-323c	941	chr21_28943	3p	cacaatacacggtcggcctct
chr25_32628_mt	933	chr25_32628	5p	gtcaaaaaattcgtttgggttt
chr17_23903_mt	923	chr17_23903	5p	tctctgtcctccaggagctcac
chr10_15364_mt	922	chr10_15364	3p	cccaaatgaacttgttggcc
chr23_30758_mt	891	chr23_30758	5p	ggggatgtagctcagtggtaga
chr20_28040_st	883	chr20_28040	3p	actaactcattggaagagaccc
miR-144	880	mir-144	3p	tacagtatagatgatgtactag
chr4_5744_mt	877	chr4_5744	5p	gaaaagttcgttagggtttttt
chr6_9758_mt	870	mir-2284aa-3	3p	aaaatccgaacgaactttttggt
chr12_18027_mt	865	chr12_18027	5p	gaaaggttcatttgggttttt
chrX_40144_mt	855	chrX_40144	3p	tgtcagtttgtcaaatacc
miR-190a-3p	847	C67850451_39030	3p	ctatatatcaaacatattcct
miR-3613a	820	chr12_17938	5p	tgttgtacttttttttttgttc
miR-504	820	chrX_39937	5p	agaccctggtctgcactctgtc
chr17_23412_mt	812	chr17_23412	5p	gatgaggctcagcgagccctg
miR-181d	810	mir-181d	5p	aacattcattgttgtcggtgggt
C64216220_38064_mt	795	C64216220_38064	3p	gagaaaacgccgtctgagtggt
miR-7134-5p	779	chr5_7621	5p	atgtccgcgggttccctatcc
miR-27b-5p	771	chr8_12319	5p	agagcttagctgattggtgaac
miR-376b	756	mir-376b	3p	atcatagaggaaaatccatgtt
miR-193a-5p	738	mir-193a	5p	tgggtctttgcgggcgagatga
miR-125b-1-3p	734	chr15_21339	3p	acgggttaggctcttgggagct
chr24_31948_mt	733	chr24_31948	5p	tgtagtttcctttactcataga
chr23_31549_mt	720	chr23_31549	5p	tgagatgaagcactggctc
miR-376e	703	mir-376e	3p	aacatagaggaaaatccacatt
chr4_6087_mt	702	chr4_6087	5p	tggggccgagggagccagccc
chrX_39346_mt	702	chrX_39346	3p	aaaacctgaatgaacttttgagc
miR-454	700	chr19_26668	3p	tagtgcaatattgcttatagggt
miR-758	698	chr21_28867	3p	tttgtgacctggtccactaacc
chr2_1990_mt	696	chr2_1990	5p	cagcccgtggactgtgtgaggcc
miR-299	695	chr21_28857	5p	tggtttaccgtcccacatacat
miR-671-3p	689	chr4_5919	3p	tccggttctcagggctccacc
chrX_40282_mt	687	chrX_40282	3p	ttcccagtggctaatttcct
miR-432	681	chr21_28812	5p	tcttggagtaggtcattgggtgg
miR-1247-5p	679	mir-1247	5p	acccgtcccgtgcgtccccgga
chr24_31734_mt	677	chr24_31734	5p	catgtgaactgcaggaca
chr1_1229_mt	675	chr1_1229	5p	aaaaaagtttgtttggattttt
miR-144-3p	674	chr19_26758	3p	tacagtatagatgatgtact
miR-30c-1-3p	660	mir-30c	3p	ctgggagagggttgtttactcc
miR-2904	656	mir-2904-2	5p	gggagcctcggttggcctc
miR-490	642	chr4_5823	3p	accaacctggaggactccatgctgt
let-7g-3p	640	chr22_29828	3p	actgtacaggccactgccttgc
miR-214-5p	637	chr16_22598	5p	tgcctgtctacacttgctgtgc
chr10_14902_mt	622	chr10_14902	5p	atgtgaaattaccagtatttg
miR-324	621	chr19_26893	5p	cgcatcccctagggcattggtgt
miR-20a-3p	616	chr12_17732	3p	actgcattatgagcacttaaag
chr23_31169_mt	608	chr23_31169	3p	caaccccatggactgtagccca
miR-671	602	chr4_5919	5p	aggaagccctggaggggctggag
chr24_31948_st	593	chr24_31948	3p	tctgtgggaaagaactacaaga
miR-200c-5p	592	chr5_8324	5p	cgtcttacccagcagtgtttgg
chr10_14966_mt	590	chr10_14966	5p	taaagttcatttgggttttt
chr16_22066_mt	590	chr16_22066	5p	tacttgttagatgttgaataga
miR-96	586	chr4_6465	5p	tttggcactagcacatttttgct
miR-10b-3p	579	chr2_2607	3p	acagattcgattctaggggaat
miR-27a-5p	569	mir-27a	5p	agggcttagctgcttgtgagca
scaffold3809_37050_mt	557	scaffold3809_37050	5p	tcgtggagctcacagtctggt
chr4_6439_mt	542	chr4_6439	5p	tgagatgaagctgaagct
chrX_39659_mt	538	chrX_39659	3p	ggcggggggggcgcgccgggg
chr1_789_mt	535	chr1_789	3p	ataaacctgaacgaactttttg
miR-147	534	chr10_15450	3p	gtgtgcggaaatgcttctgcta
chr26_33637_st	532	chr26_33637	5p	acaggcacggccagtttgagca
miR-132	512	mir-132	3p	taacagtctacagccatggtcg
chr11_16507_mt	509	chr11_16507	3p	tctgaccccatccacccacagg
miR-323	506	chr21_28865	3p	gcacattacacggtcgacctct
miR-2285o	504	chr24_31919	3p	aaacccgaacgaacttttgg
miR-382	497	chr21_28914	5p	gaagttgttcgtggtggattcg
chr20_28040_mt	489	chr20_28040	5p	ttttccagtgagttagttcttt
chr19_26574_mt	481	chr19_26574	3p	actagattgagagctccttgaa
chr22_29764_mt	475	chr22_29764	3p	aaaaatctgaatgaactttttg
miR-9-5p	473	chr22_30419	5p	tctttggttatctagctgtatg
miR-2355-5p	461	chr2_2903	5p	atccccagatacaatggacaa
chr18_24151_mt	459	chr18_24151	3p	cagctgccagttgaagacgtgt
chr11_17378_mt	458	chr11_17378	3p	cgcggggggggcgccccgggg
miR-152-5p	457	mir-152	5p	aggttctgtgatacactccgact
miR-628-3p	455	chr10_14650	3p	tctagtaagagtggcagtcga
miR-301b-3p	452	chr17_24118	3p	cagtgcaatgatattgtcaaagc
miR-362-3p	448	chrX_40101	3p	aacacacctattcaaggattc
chr21_28747_mt	445	chr21_28747	3p	aaacacctgaatgaactttttg
chr28_35001_mt	441	chr28_35001	5p	ttaagttcatttgggtttttct
miR-2284ab	440	chr6_9188	5p	taaaagtttggttgggttttt
miR-495	438	chr21_28879	3p	aaacaaacatggtgcacttctt
chr5_7476_mt	436	chr5_7476	3p	aaaaacctgaacgaactttttg
chr12_17501_mt	435	chr12_17501	3p	gtccagttttcctaggaatt
miR-411c-3p	434	chr21_28910	3p	tgtatgtcaactgatccacagt
chr24_31823_mt	432	chr24_31823	3p	aaaacttgaatgaactttctgg
chr3_4861_mt	423	chr3_4861	3p	aaaaaccagaatgaactttttg
chrX_39871_st	423	chrX_39871	3p	caaatcattttttactctcca
chr3_3327_mt	422	chr3_3327	3p	aaaaccctgaatgaactttttg
chr10_15168_mt	417	chr10_15168	3p	aaaaacctgcatgaactttttg
miR-33a-3p	417	chr5_7666	3p	caatgtttccacagtgcatcac
chr19_25824_mt	416	chr19_25824	5p	tcacggagctcacagtctag
chr9_13788_mt	415	chr9_13788	3p	ataaacctgaatgaactttttg
miR-2285ab	413	mir-2285ab	3p	aaaacctgaatgaacttcttgg
miR-24	413	chr8_12321	5p	gtgcctactgagctgatatcagt
chr10_15244_mt	407	chr10_15244	3p	aataacctgaatgaactttttg
chr7_10642_mt	406	chr7_10642	3p	aaaaacctgaatgaaccttttg
miR-505	406	chrX_39946	3p	cgtcaacacttgctggtttcct
chr18_24334_mt	404	chr18_24334	3p	aaaaacctgaataaactttttg
chr16_22253_mt	403	chr16_22253	3p	aaagacctgaatgaactttttg
miR-106a	400	chrX_39300	5p	aaaagtgcttacagtgcaggta
chr17_23066_mt	393	chr17_23066	5p	aatttgttcgggtttttctgta
miR-1306	391	chr17_23610	5p	ccacctcccctgcaaacgtcc
miR-551b	390	chr1_1296	3p	ggcgacccatacttggtttcag
miR-1185	389	chr21_28896	5p	agaggataccctttgtatgtt
miR-502a	384	mir-502a-1	3p	aatgcacctgggcaaggattca
miR-497-3p	381	mir-497	3p	caaaccacactgtggtgttaga
miR-16-2-3p	375	mir-16b	3p	accaatattattgtgctgcttt
miR-376a-5p	375	chr21_28894	5p	gtagattctccttctatgagta
chr17_24055_mt	373	chr17_24055	5p	gcccacccagggacgccc
scaffold3057_36947_mt	373	scaffold3057_36947	3p	taactgagtcctttggaaaat
miR-2440	362	mir-2440	3p	tgcagtgatgagaccctgga
chr22_29542_mt	360	chr22_29542	5p	ttcctgtcctccaggagcttt
miR-425-3p	359	chr22_29892	3p	atcgggaatgtcgtgtccgcc
miR-874	359	chr7_11444	3p	ctgccctggcccgagggaccga
miR-2285ad	357	chr9_13823	3p	aaaacccaaatgaactttttgg
miR-135a-2-3p	354	chr5_7168	3p	atgtagggatggaagccatgaa
miR-296-5p	353	chr13_18611	5p	gagggccccccccaatcct
miR-485	353	chr21_28920	5p	agaggctggccgtgatgaattcg
miR-342-5p	351	chr21_28789	5p	aggggtgctatctgtggttgagg
miR-491	351	chr8_12611	5p	agtggggaacccttccatgagg
miR-744-3p	350	mir-744	3p	ctgttgccactaacctcaacct
miR-144-5p	347	mir-144	5p	ggatatcatcatatactgtaagt
miR-4286	344	chr19_27141	5p	accccactcctggtacc
miR-29b-2-5p	343	mir-29e	5p	ctggtttcacatggtggcttag
miR-2887	337	mir-2887-1	5p	cgggaccggggtccggtgcg
miR-3432-3p	332	mir-3432a-2	3p	cagcaactaaagatccctcagg
chr12_17938_st	330	chr12_17938	3p	acaaaaaaaaaagcccaaccct
chr11_16295_mt	326	chr11_16295	3p	aaaggcctgaatgaactttttg
chr16_22471_mt	326	chr16_22471	5p	tgacctatgaattgacagacaa
miR-545-5p	322	chr10_14951	3p	tcagtaaatgtttattggatg
chr7_10991_mt	318	chr7_10991	5p	tccctggttaggattcggtgct
miR-1842	316	chr25_32949	5p	ttggctctgcgaggtcggctcaag
chr26_33652_mt	313	chr26_33652	5p	tagagaagcactgggggaaagt
miR-18a-3p	312	mir-18a	3p	actgccctaagtgctccttctgg
miR-149-5p	309	mir-149	5p	tctggctccgtgtcttcactccc
miR-20b	306	chrX_39304	5p	caaagtgctcacagtgcaggta
chr5_8133_mt	304	chr11_16947	5p	gccaaaaagttcgtttgggctt
miR-1434-5p	299	mir-1434	5p	gtacatgatgactaaaatttct
miR-324-3p	293	chr19_26893	3p	ccactgccccaggtgctgctgg
chr2_1805_mt	286	chr2_1805	3p	aatgaactttttggccaaccca
chr8_11819_mt	283	mir-2285b-2	5p	aaaaagttcatttgggtttt
miR-211	282	chr21_29159	5p	ttccctttgtcatcctttgcc
chrX_39844_mt	278	chrX_39844	3p	aaaacctgaatgatcttttcgg
chr19_27064_mt	276	chr19_27064	3p	taatttttgcaaggcttttcc
miR-181c-3p	274	chr7_11093	3p	aaccatcgaccgttgagtggac
chr10_14700_mt	273	chr10_14700	5p	caaaagttcgttcgggttttta
chr16_22411_mt	271	chr16_22411	5p	accgacggcgacacgagctgga
chr21_29372_mt	269	chr21_29372	3p	aaaccgacatgaactttttggc
chr29_35252_mt	267	chr29_35252	5p	cacaggttttgcttccatcactg
chr11_17068_mt	257	chr11_17068	3p	tgaactttttggccaacccaat
chr19_27168_mt	257	chr19_27168	5p	caaaaagttcatttgggtttttt
chr26_33674_mt	255	chr26_33674	5p	ggccaaaaagttcgtttgggct
chr14_19699_mt	254	chr14_19699	3p	tcgctcattcatgtctgact
miR-2284z	254	mir-2284z-2	5p	aaaaaagtttgtttgggttttt
miR-885-3p	254	mir-885	3p	aggcagcggggtgtagtggata
chrX_40048_mt	252	chrX_40048	5p	ttacaatacaacctgataagt
scaffold3057_36947_st	251	scaffold3057_36947	5p	ttttccaatgagtcagttatt
chr23_30563_mt	246	chr23_30563	5p	ggccaaaaagtttgtttgggtt
miR-874-5p	243	chr7_11444	5p	cggccccacgcaccagggtaag
miR-15b-3p	242	chr1_1319	3p	cgaatcattatttgctgctct
chr8_11794_mt	240	chr8_11794	5p	gaaaagttcgtttgggttttc
chr8_12740_mt	240	chr8_12740	5p	ggccaaaaagtttgtttgggat
chr24_31756_mt	238	chr24_31756	5p	accccacttctgacacca
miR-1246	237	mir-1246	5p	aatggatttttggagcagg
chr22_29775_mt	234	chr22_29775	3p	atcagagtcacggcacca
let-7e-3p	230	chr18_24768	3p	ctatacggcctcctagctttcc
chr12_18027_st	227	chr12_18027	3p	acccgaatgaactttttggcct
scaffold18652_37489_mt	227	scaffold18652_37489	5p	gaaagtttgtttgggtttttc
chr6_9250_mt	220	chr6_9250	5p	tctggtgcttagactctgtgct
miR-1	218	chr13_19268	3p	tggaatgtaaagaagtatgtat
chr10_14344_mt	217	chr10_14344	5p	cccagggatgtagctcctagtgc
miR-190b	217	chr3_3492	5p	tgatatgtttgatattgggtt
miR-544-5p	217	chr21_28905	5p	tcttgttaaaaggcagattct
chr1_1274_mt	214	chr1_1274	3p	aaacctgaatgaactttttgg
chr3_4537_mt	212	chr3_4537	5p	ctgatgctctgtgcagggcccg
chr20_27920_mt	211	chr20_27920	5p	aacagcgtggatttcagttggct
miR-34b	211	chr15_20602	5p	aggcagtgtaattagctgattg
chrX_39406_mt	208	chrX_39406	5p	gaaaagttcattcgggtttttct
chr21_28926_st	205	chr21_28926	3p	aatcatacatggttgaccttt
miR-329-3p	205	chr21_28869	3p	aacacacctggttaacctcttt
chr13_18298_st	202	chr13_18298	5p	agagttcattcaggtttttcc
miR-16a-3p	200	mir-16a	3p	aaattatctccagtattaactgtgctgc
chr29_35293_mt	199	chr29_35293	3p	cttcccggccccctccccacccc
miR-133-3p	199	chr23_30615	3p	tttggtccccttcaaccagct
miR-30b-3p	198	chr14_19704	3p	ctgggaggtggatgtttactt
chr9_13514_mt	197	chr9_13514	5p	attggacttggagtcggaaa
miR-541-5p	197	chr21_28932	5p	aaaggattctgctgtcggtcccact
C68860199_39120_mt	195	C68860199_39120	3p	ttggctctgcgaggtcggctca
miR-93-3p	195	chr25_32834	3p	actgctgagccagcacttcccga
miR-2285b	194	mir-2285b-2	3p	aaaatctgagtgaactttttgg
chrX_40220_st	192	chrX_40220	5p	aaaaagttcagttggattcatc
miR-2285m	192	mir-2285m-1	3p	aaaacgcaaatgaactttttgg
miR-2285c	190	mir-2285c	3p	aaacctgaacaaactttttggc
miR-2411-5p	189	chr3_4483	5p	tggagtgactgtcagatgcagcca
chr25_32792_mt	187	chr25_32792	5p	accctgtcctccaggagctcat
chr9_13534_st	186	chr9_13534	3p	catgtcaccctatctgact
chr19_27146_mt	184	chr19_27146	3p	cgaaagggggcggggaggg
miR-2284k	183	chr21_29451	5p	gaaaagttcggtcgggttttt
chr8_12716_mt	182	chr8_12716	5p	aaaaagtttgtttgggtttttc
chr17_23027_mt	177	chr17_23027	3p	ttgagtccacagatgcagaacct
chr4_6064_st	175	chr4_6064	5p	cccgatcttgtctgatc
miR-6123	173	chr13_18610	5p	tgccaagcccacgttcaaagg
chr16_22697_mt	172	chr16_22697	5p	tcccacttctgacacca
chr27_34291_mt	172	chr27_34291	3p	cagccctgccgtgctctcgtcag
miR-210-5p	172	mir-210	5p	agccactgcccaccgcacactg
miR-542-5p	171	chrX_39291	5p	tcggggatcatcatgtcacgag
miR-99b-3p	171	chr18_24766	3p	caagctcgtgtctgtgggtccg
miR-1814	169	chr22_29559	3p	gttttgtttgggtttgtt
miR-767	169	chrX_39977	5p	tgcaccatggttgtctgagcatg
chr2_2248_mt	167	chr2_2248	5p	aacttgactatctagagg
miR-29e	166	mir-29e	3p	tagcatcatttgaaatcagtgttt
miR-186-3p	165	chr3_3916	3p	gcccaaaggtgaattttttggg
miR-2483-5p	164	chrX_39909	5p	cgtcaaccatccagctgtttga
chr22_29636_mt	163	chr22_29636	3p	aaaaacccaaatgaactttttg
miR-153-1-5p	163	chr2_2983	5p	tcatttttgtgatctgcagct
miR-3432a	163	mir-3432a-2	5p	tgcgggatctttagttgtggtg
chr13_18918_mt	162	chr13_18918	3p	acccaaacgaactttttggcc
chr17_23106_mt	162	chr17_23106	5p	caataagttcgtttgggttttt
miR-128-1-5p	159	chr2_2744	5p	cggggccgtagcactgtctga
miR-25-5p	159	chr25_32835	5p	aggcggagacttgggcaattg
chr10_15168_st	158	chr10_15168	5p	aaaaagttcatttgggttttt
chr24_31810_mt	157	chr24_31810	5p	aagttcattcaggtttttcca
miR-153	157	chr4_6687	5p	ttgcatagtcacaaaagtgatc
miR-656	157	chr21_28945	3p	aatattatacagtcaacctct
miR-92-5p	157	chr12_17735	5p	aggttgggatcagttgcaatgct
chr1_1317_st	156	chr1_1317	3p	accaatattattgtgctgct
miR-376c	156	chr21_28885	5p	gtggatattccttctatgttta
miR-130b-5p	155	chr17_24116	5p	actctttccctgttgcactact
miR-338-5p	155	chr19_26399	5p	aacaatatcctggtgctgagtg
chr12_18158_mt	152	chr12_18158	3p	caggacttggagtcagaaaga
chr14_20024_mt	152	chr14_20024	5p	aatagctcagaatgtcacttctg
miR-10a-3p	149	chr19_26080	3p	caaattcgtatctaggggaat
chr11_16245_mt	146	chr11_16245	3p	aaactctgaatgaactttttgg
miR-18b	145	chrX_39302	5p	taaggtgcatctagtgcagtta
miR-330	145	chr18_25389	3p	gcaaagcacacggcctgcagaga
miR-382-3p	144	chr21_28914	3p	aatcattcacggacaacactt
miR-184	143	chr21_28546	5p	tggacggagaactgataagggt
miR-485-3p	142	chr21_28920	3p	gtcatacacggctctcctctct
chr11_16827_mt	140	chr11_16827	5p	ttgaggagcccacagtctagg
chr18_24821_mt	140	chr18_24821	3p	ctgactgccgccccccgcagg
miR-545-3p	139	chrX_39516	3p	atcaacaaacatttattgtgtg
chr2_3028_mt	138	chr2_3028	3p	ttagatgaagcactagct
chr23_30876_mt	138	chr23_30876	5p	aaaaatttgttcgggttttt
chr8_13127_mt	138	chr8_13127	5p	tgtttgacatgagagcttccaga
miR-32-3p	138	chr8_13125	3p	caatttagtgtgtgtgatatt
chr21_28464_mt	136	chr21_28464	5p	caaaaagttcgtttgggattttt
miR-31-3p	136	chr8_11894	3p	tgctatgccaacatattgccat
chr2_2187_mt	133	chr2_2187	3p	caactcagtcgtgtccagctct
chr8_12264_mt	133	chr8_12264	5p	aaaaagttgatttaggttttt
chr22_29682_mt	130	chr22_29682	5p	caaaaagttcgtttgggcttttt
miR-431	130	mir-431	3p	tgcaggtcgtcttgcagggct
miR-615-3p	130	mir-615	3p	tccgagcctgggtctccctctc
chr10_14777_mt	128	chr10_14777	3p	acatctcagtcactttctgtt
chr29_35345_mt	127	chr29_35345	3p	aaactagaatgaactttttggt
C62631060_37562_mt	126	C62631060_37562	5p	tcgagcctgacagatcacacac
chr13_19309_st	125	chr13_19309	5p	gaaaaggtcgttcgggttttta
chr18_24617_mt	125	chr18_24617	5p	tggccaaaaagtttgttcagat
miR-219-5p	125	chr11_17311	5p	tgattgtccaaacgcaattctt
chr18_24367_mt	123	chr18_24367	3p	tcagcaccatccttccctggca
chr16_22588_mt	120	chr16_22588	3p	ctaagcagggtcgggcc
miR-2356	120	mir-2356	5p	tcttgtgatgagggagtctgagg
chr16_21889_mt	119	chr16_21889	3p	cacatggagttgctgttacaat
chr18_24496_mt	119	chr18_24496	5p	tagaagttttggttggga
chr16_22619_mt	118	chr16_22619	5p	tctagtggataagaatctgcct
chr17_23030_mt	118	chr17_23030	5p	attgggcatgattgaagcgact
chr9_13969_mt	118	chr9_13969	5p	cacagctccaggggacgccgttc
scaffold986_36329_mt	118	scaffold986_36329	3p	aatagctcagttggtagag
chr11_16732_mt	117	chr11_16732	3p	aatatctgaatgaactttttggc
miR-202	117	chr26_34117	5p	ttcctatgcatatacttcttt
miR-34b-3p	117	chr15_20602	3p	aatcactagttccactgccatc
chr23_31037_mt	115	chr23_31037	5p	agagatctgtcctgaaaccagc
chr4_6248_mt	115	chr4_6248	3p	ttcccagtggttcagttctg
chr13_19022_mt	113	chr13_19022	3p	gaccggaatgaactttttggcc
chr4_6424_mt	113	chr4_6424	3p	aaaaccttgatgaactttttga
chr25_32556_mt	112	chr25_32556	5p	atcgaggacctccagaacgacct
chr12_17532_mt	111	chr12_17532	5p	aattttccacctgaattatct
miR-2312	109	mir-2312	3p	aaaacctgaacgaacttttc
chr8_12927_mt	108	chr8_12927	5p	cggcggcggcgcgcgcgggg
miR-154a-3p	108	chr21_28923	3p	aatcatacacggttcacctact
chr13_19024_st	107	mir-2285h	5p	aaaaagttcattcaggtttt
chr19_27287_mt	107	chr19_27287	5p	aagagtttactttgaaaag
chr22_30347_mt	107	chr22_30347	5p	ctgcagtgatgccgcatctgagccc
chr11_16141_mt	106	chr11_16141	3p	tgaactttttggccaacccaa
miR-377-3p	105	chr21_28929	3p	tgaatcacacaaaggcaactttt
miR-543	105	chr21_28877	3p	aaacattcgcggtgcacttctt
chr13_18889_mt	103	chr13_18889	5p	gccaagaagtttgtttgggctt
miR-224-3p	103	chrX_39971	3p	aaatggtaccctagtgactaca
chr11_17000_st	102	chr11_17000	5p	gtttccggtcgctgtgctctcg
chr4_6484_mt	102	chr4_6484	3p	aaactcgtgtctgattcgtt
miR-26a-3p	98	chr22_29570	3p	cctattctcggttacttgcacg
C66573014_38794_mt	97	C66573014_38794	5p	aaaagttcatttgggtttttct
chr27_34419_mt	97	chr27_34419	5p	cgcgggggggggcgcgccgggc
miR-188-3p	97	chrX_40107	3p	ctcccacatgcagggtttgca
miR-2284aa	97	mir-2284aa-2	5p	aaaaaagtttgtttgggtttt
chr5_7201_mt	96	chr5_7201	3p	tgggcggagactgggaatctgc
miR-2285r	95	mir-2285r	3p	agaaacctggatgaactttttgg
chr9_13823_st	94	chr9_13823	5p	aaaaagtctgtctgggttttt
miR-412-5p	93	chr21_28938	5p	tggtcgaccagttggaaagtaat
chr12_17877_mt	92	chr12_17877	5p	aatggattacttctgattgct
chrX_39288_st	91	chrX_39288	3p	caaaacgtgaggcgctgct
chrX_39552_mt	91	chrX_39552	3p	tgaacgaactttttggccaacc
chr1_879_mt	90	chr1_879	5p	ttctcattggcctcacgtcctgt
chr18_24860_mt	90	chr18_24860	3p	tctctgtcttcaatcctgtagt
miR-1814c	90	mir-1814c	5p	gttttgtttgggtttgtttt
miR-218-1-3p	90	chr6_8666	3p	aaacatggttccgtcaagcacc
miR-411b-3p	90	chr21_28861	3p	tatgtcacatggtccactaat
chr21_28903_mt	88	chr21_28903	3p	aatcatacaaggacaatttctt
chr4_6637_mt	88	chr4_6637	5p	ccggggaaagcaggagtgagggt
chr5_8112_mt	88	chr5_8112	3p	aaaacctgaacgaactctttgg
miR-2284d	88	mir-2284d	5p	aaaaagttcgttagggtttttc
chr24_31790_mt	87	chr24_31790	5p	caagaggaagtaaaagtc
chr5_7743_mt	87	chr5_7743	5p	cctgtcctggcctgtgga
chr25_33021_mt	86	chr25_33021	5p	aaaaagtttgttccggttttt
chr9_14151_mt	86	chr9_14151	5p	catgtccggtctgcagagctaga
miR-503-3p	86	chrX_39289	3p	ggagtattgtttctgctgcccgg
chr13_19235_mt	85	chr13_19235	5p	cagtcctggtgtctgagtg
chr7_11513_mt	85	chr7_11513	5p	tgcccccagttctctctacccaga
chr10_15091_st	84	chr10_15091	3p	aaaaacctgagcaaactttttg
chr11_17233_mt	84	chr11_17233	5p	tacagtgaccaggtgacgacgga
chr22_30225_mt	84	chr22_30225	5p	cctgcagaactcattctctggga
chr5_7393_st	84	chr5_7393	3p	aaacctgaataaacattttgg
chr10_15238_mt	83	chr10_15238	3p	aagccctgaatgaactttttgg
miR-2284a	82	mir-2284a	5p	aaaagttcgttggggttttt
scaffold15405_37417_mt	82	scaffold15405_37417	3p	aaaccctgaaagaactttttgg
chr10_15524_mt	81	chr10_15524	3p	cagtgccaggtggggagtttgact
chr13_19328_mt	81	chr13_19328	3p	aggaacatggactctgggcccagc
chr4_5547_mt	81	chr4_5547	3p	atactcaaatgaactttttggc
chr8_12929_mt	81	chr8_12929	5p	aaaagttcgtttgggtttttcc
chr1_684_mt	80	chr1_684	5p	taaatgtgaattgcagggc
chr3_3907_mt	80	chr3_3907	3p	ataacctgaactaactttttga
miR-592-5p	80	chr4_6443	5p	ttgtgtcaatatgcgatgatgt
chr22_30170_mt	79	chr22_30170	3p	gaaacctgaacgaactttttgg
miR-2318	79	mir-2318	5p	gtgtatgatgaattatctgacc
miR-33b-3p	79	mir-33b	3p	cagtgcctcggcagtgcagccc
miR-449a	79	chr20_27708	5p	tggcagtgtattgttagctggt
chr21_29017_mt	78	chr21_29017	5p	ttatcactccaggaccaaaaaga
chr5_8344_mt	78	chr5_8344	3p	tgtggacccagggagccgggagg
miR-2411-3p	78	chr3_4483	3p	ctgaactgtcttactcccacatc
chr19_27296_mt	77	chr19_27296	3p	ttgctccctccacacttccaga
let-7c-3p	77	chr1_911	3p	ctgtacaaccttctagctttcc
miR-2474	77	mir-2474	3p	taccgggccagctggaaggaga
chr24_31899_mt	76	chr24_31899	3p	aattataggaattgaacc
chr10_15473_mt	75	chr10_15473	5p	ataagttcatttgggttcttct
chr21_29374_mt	75	chr21_29374	3p	ttggacacttcagtactgctaca
chr22_29918_mt	75	chr22_29918	3p	aaactcaaacgaactttttggc
chr26_34045_mt	75	chr26_34045	5p	attgaaggttaattagcagtat
chr29_35833_mt	75	chr29_35833	3p	aaaatctgaactaactttttga
chr12_17701_mt	74	chr12_17701	3p	aaaatctgaatgaactctttgg
miR-760-3p	74	mir-760	3p	cggctctgggtctgtgggga
chr13_18410_mt	73	chr13_18410	5p	gcccaaaaattcgtttgggttt
chr2_1655_st	73	chr2_1655	5p	aacaaaaagtccgttcagatt
chr22_29939_mt	73	chr22_29939	3p	gtagggacctctcatgtctgtgct
miR-19b-1-5p	73	chr12_17733	5p	agttttgcaggtttgcatccagc
C67498552_38981_mt	72	C67498552_38981	5p	cggtccattctaatccctgctggtc
miR-2284b	72	chr26_33957	5p	aaaagttcgtttggttttttc
miR-2284f	72	mir-2284f	5p	aaagttcgttcggatttttc
miR-2285i	72	mir-2285i	3p	aaaaccggaacgaactttttgg
chr16_22223_mt	71	chr16_22223	3p	tcactgtatagttaccctcttt
chr25_33123_mt	71	chr25_33123	5p	taaagttcatttggatttttcta
chr29_35814_mt	71	chr29_35814	3p	caaacctgaacgaactttttgg
chr3_3988_mt	70	chr3_3988	5p	tgtaaacatccttgcctgt
chr11_15954_mt	69	chr11_15954	5p	gacaaaaaattcgtttgggttt
miR-677	69	mir-677	5p	ctcactgatgagcagcttctgac
scaffold13109_37351_mt	69	scaffold13109_37351	5p	ggcggcggcggcggcgcg
miR-2285x	68	mir-2285x	3p	gaaaaatctgaatgaacttttgg
miR-433	68	mir-433	3p	atcatgatgggctcctcggtgt
miR-487a	68	chr21_28911	3p	aatcatacagggacatccagt
miR-1197	67	mir-1197	3p	taggacacatggtctacttct
miR-195	67	mir-195	5p	tagcagcacagaaatattggca
chr7_11592_mt	66	chr7_11592	5p	tggacttggagccagaagag
miR-192-3p	66	chr29_36043	3p	ctgccaattccataggtcacag
chr1_789_st	65	chr1_789	5p	aaaaagttcgtttggatttct
chr21_28762_st	65	chr21_28762	3p	acccgaatgaactttttggcca
miR-1251	65	chr5_7166	5p	actctagctgccaaaggcgct
miR-487a-5p	65	chr21_28911	5p	gtggttatccctgctgtgttcg
miR-491-3p	65	chr8_12611	3p	cttatgcaagattcccttctac
chr10_14671_mt	64	chr10_14671	3p	ataacctgaatgaactttttgg
chr10_15238_st	64	chr10_15238	5p	aaaaagttcatttggattttt
chr4_5803_mt	64	chr4_5803	3p	aagacccaaacgaactttttgg
chrX_39591_mt	64	chrX_39591	3p	ataggacttggagtcagagg
chr18_25208_mt	63	chr18_25208	3p	cagcaaatccggattcctccat
chr6_9501_mt	63	chr6_9501	5p	aatttctgttgaaaaacct
chr8_12417_mt	63	chr8_12417	3p	aaggagctcacagtctat
miR-187	63	chr24_31804	5p	tcgtgtcttgtgttgcagccgg
chr10_14918_mt	62	chr10_14918	5p	aacagtctgttcaggttttcct
chr11_17013_mt	62	chr11_17013	5p	cgcctcctcccggcccc
chr24_32150_mt	62	chr24_32150	5p	actgctttaaaacctttgacag
miR-376d	62	chr21_28887	3p	atcatagaggaaaatccacat
miR-6529-3p	62	chr1_1073	3p	cctgtgccttttacctctttaa
miR-134-5p	61	chr21_28916	5p	tgtgactggttgaccagagggg
miR-370	61	chr21_28817	3p	gcctgctggggtggaacctggt
chr6_8742_mt	60	chr6_8742	5p	caacaagttcgtttgggttttc
chrX_39756_mt	60	chrX_39756	3p	aaaacctgaatgaaccttttagc
chr11_16613_mt	59	chr11_16613	5p	caaaaagtttgttccggttttt
chr10_15746_mt	58	chr10_15746	5p	taccgtgagccttaccgtgagc
chr29_35641_mt	58	chr29_35641	3p	aggaagtcggagctgtgcttt
chr5_7541_st	58	chr5_7541	5p	aaaaagttcctttggattttt
miR-2355-3p	58	chr2_2903	3p	attgtccttgctgtttggagat
chr25_32430_mt	57	chr25_32430	5p	gatgtgaaacccaggccccgaca
chr13_19213_mt	55	chr13_19213	5p	tgaggattttgcttgtttcatg
miR-1277	55	chrX_39860	3p	tacgtagatatatatgtatttt
chr1_1480_mt	54	chr1_1480	5p	aaaagttcattcgggtttttct
chr12_17455_st	54	chr12_17455	5p	aagaagttcgtttgggttttcc
chr17_23052_mt	54	chr17_23052	5p	aaaaggttcatttgggatttt
chr26_33546_mt	54	chr26_33546	5p	tactgatttgacttatatacat
chr5_7393_mt	54	chr5_7393	5p	aaaagttcattcaggcttttct
chr6_9147_mt	54	chr6_9147	5p	caaaacgtttgttcaggttttt
chr8_11823_mt	54	chr8_11823	3p	actccacttctgacacca
miR-2285j	54	mir-2285j-2	3p	aaaaaccagaacgaactttttg
miR-466i-5p	54	chr19_27184	5p	tgtgtgtgtgtgtgtgtgtg
chr10_15274_mt	53	chr10_15274	3p	tctggtgggaaggaagggacc
chr16_22454_mt	53	chr16_22454	5p	aaaagttcattagggtttttct
chr19_26594_mt	53	chr19_26594	3p	cctgcttgggctctcctctaga
chr21_28386_mt	53	chr21_28386	5p	ttgtcctacttctcagctgtct
chr21_29414_mt	53	chr21_29414	3p	tcactgggcatcctctgctttat
chr25_33025_mt	53	chr25_33025	5p	aggagggggggaaaaaaaa
chr5_6940_mt	53	chr5_6940	5p	gtccagttttcccagga
miR-2285af	53	mir-2285af-2	5p	gccaaaaagcttgttcaggtt
miR-409a	53	chr21_28935	5p	aggttacccgagcaactttgcat
miR-668-3p	53	chr21_28917	3p	atgtcactcggcccactaccc
chr10_15466_mt	52	chr10_15466	3p	aaacctgaacaaacttttggg
chr15_20714_mt	52	chr15_20714	5p	aaaagtttgtttgggtttttc
chr16_22510_mt	52	chr16_22510	5p	caaaaagttagttcaggttttt
chr19_26547_mt	52	chr19_26547	5p	ccacccagtcccttcttaccgg
miR-2284o	52	mir-2284o	5p	aaagttcgttcggggttttc
miR-2285n	52	mir-2285n-3	3p	aaaaacccgaatgaacttttgg
chr1_1453_mt	51	chr1_1453	5p	aattttttgaggccttg
chr10_15434_st	51	chr10_15434	5p	aaaagtttgttcgggtttttct
chr12_17887_st	51	chr12_17887	5p	aaaaagtttgtccaggttttt
chr25_32592_mt	51	chr25_32592	5p	tctggaggtccgagttcaggagg
miR-2284j	51	chr8_12010	5p	gaaaagttcgttcaggtttt
miR-499a-3p	51	chr13_18684	3p	aacatcacagcaagtctgtgct
chr16_22695_mt	50	chr16_22695	3p	aaacttgaatgaacttttgggcc
chr2_2510_mt	50	chr2_2510	5p	ggggcgggcccgccctcccc
chr21_29083_mt	50	chr21_29083	5p	aaagaagtttgtttggattttt
miR-2284b	50	chrX_39758	5p	tgaaaagtttgttcgggtta
miR-7859	50	chr10_14902	3p	aaaaactggcagcttcatgtaa
chr11_16612_st	49	chr11_16612	3p	tctacagcgccttgtccatgca
chr12_17455_mt	49	chr12_17455	3p	aagaacctgaacgaaccttttgg
chr16_22507_mt	49	chr16_22507	5p	agctggagactactgaagtgac
chr19_26829_mt	49	chr19_26829	5p	actgaaggccttgcacctctga
miR-377-5p	49	chr21_28929	5p	agaggttgcccttggtgaattc
chr16_22152_mt	48	chr16_22152	5p	cagcactgtccggtaagatgtc
chr16_22676_mt	48	chr16_22676	3p	aagctgaatgaagtttttggcc
chr24_31795_mt	48	chr24_31795	3p	cgctctcccgccccggcccggc
chr6_9546_st	48	chr6_9546	3p	aaacccaaacgaacttgttggcc
miR-3956-3p	48	mir-3956	3p	tctgaccttcctgcatcccgttc
scaffold5476_37145_mt	48	scaffold5476_37145	3p	ctccccggccccctcccc
chr21_28728_mt	47	chr21_28728	5p	atccgggactgtggttgacc
chr24_32150_st	47	chr24_32150	3p	tcaaaagttttaaagcagtca
chr3_4429_mt	47	chr3_4429	5p	ggcggtggtggcggcggcggcggc
chr4_6424_st	47	chr4_6424	5p	aaaagttcatttgggctttttt
miR-133a-5p	47	chr24_31889	5p	gctggtaaaatggaaccaaat
chr1_485_mt	46	chr1_485	3p	cacccgggactcggctcagacacct
chr19_27375_mt	46	chr19_27375	3p	aaaaccagaacgaactttttgt
chr6_9912_mt	46	chr6_9912	3p	ttcaacgggtatttattgagc
chr16_22507_st	45	chr16_22507	3p	caactcagtcgtgtccaactct
chr6_9867_mt	45	chr6_9867	5p	catcccgtgcactgagacagagt
miR-103a-2-5p	45	chr13_19218	5p	agcttctttacagtgctgccttg
miR-2285g	45	mir-2285g-3	3p	aaacctgaacaagctttttgg
chr19_27313_mt	44	chr19_27313	5p	aaaggactcatcgcagtggtggt
chr22_29598_mt	44	chr22_29598	5p	ttgcacattattaaagctcagagtg
miR-2285t	44	mir-2285t	3p	agaatctggatgaactttttgg
chr16_21795_mt	43	chr16_21795	3p	aattgaggtgtagttagcaaaca
chr8_12740_st	43	chr8_12740	3p	cctcaatgaacttgttggcc
miR-2284g	43	mir-2284g	5p	aaaagttcgttcggcttttt
chr10_14700_st	42	chr10_14700	3p	aaacccgaacaaacttttgggca
chr15_20573_mt	42	chr15_20573	3p	aattttggttatgtgttttgcc
chr18_25371_mt	42	chr18_25371	5p	aataaattcgtttggatttttcc
chr7_10341_mt	42	chr7_10341	3p	aaaacttgaaccaactttttgg
miR-450b-3p	42	mir-450b	3p	ttgggaacattttgcatccata
chr14_20216_mt	41	chr14_20216	3p	tagaacttggatgggaga
chr3_5087_mt	41	chr3_5087	5p	atcacttcagtcttttctttctag
chr8_11794_st	41	chr8_11794	3p	gaaacccgaatgaactttttgg
chr11_16612_mt	40	chr11_16612	5p	tcatggacaagccatgtggcag
chr29_35833_st	40	chr29_35833	5p	aaaaagtttgttccggtttt
chr7_10103_mt	40	chr7_10103	3p	tgacctctgacctttgcctcccagg
chr9_13307_mt	40	chr9_13307	3p	tgcggaatctttagttgtggca
miR-2284m	40	mir-2284m	5p	gaaaagtttgttcgggtttt
chr19_27375_st	39	chr19_27375	5p	caaaagctcattcgggttttt
chr21_28626_mt	39	chr21_28626	5p	ggggagggggaggcggaggg
chr25_33176_mt	39	chr25_33176	3p	catcctggatcctcttaacctct
chr5_7469_mt	39	chr5_7469	5p	actaaagattccacatgctgtac
miR-2284l	39	mir-2284l	5p	aaaagttggttcgggttttt
miR-7864	39	mir-7864	3p	cttcctcttccggttggcaga
chr11_16423_mt	38	chr11_16423	3p	tcgctgtgacctccccacgacc
chr26_34030_mt	38	chr26_34030	3p	tggcaccagcactggcggtgg
chr29_35555_mt	38	chr29_35555	3p	cacatggagttgctgttaca
chr5_7631_mt	38	chr5_7631	5p	aagttcattcaggtttttcc
chr6_8742_st	38	chr6_8742	3p	aaacccaaacgaactttttggct
chr7_11213_mt	38	chr7_11213	5p	tcacaggcaactctgattcttggc
miR-3957-3p	38	mir-3957	3p	acgcacagcacctcactgagct
scaffold16483_37434_mt	38	scaffold16483_37434	3p	cggggcccgggggggcggg
chr15_21026_mt	37	chr15_21026	5p	aatgggtcctgctttta
chr5_8009_st	37	chr5_8009	5p	aaaagtttgcttgggttttcc
chr7_11531_mt	37	chr7_11531	5p	ataaagttcgtttgggttttcc
miR-29b-1-5p	37	chr4_6476	5p	gctggtttcatatggtggtttaga
miR-421-5p	37	chrX_39519	5p	ctcattaaatgtttgttgaat
miR-664a	37	mir-664a	5p	caggctggggtgtgtgtggatg
chr1_632_mt	36	chr1_632	5p	agaaagttcattcagattttt
chr13_19228_mt	36	chr13_19228	3p	tgttccccctggccctgccccaga
chr19_27272_mt	36	chr19_27272	3p	tttctggctcttctgctccttgca
chr3_4861_st	36	chr3_4861	5p	agaaagttcattcagatttttc
chrX_39381_mt	36	chrX_39381	3p	cggggccgggggccgggcggg
miR-1291	36	mir-1291	5p	tggccctgactgaagacctgcagt
chr11_17000_mt	35	chr11_17000	3p	aggctcggcggtccggaaactt
chr12_17844_mt	35	chr12_17844	5p	agttgaggctccgagctttggt
chr19_26078_st	35	chr19_26078	3p	caacgacattaaaccacccga
chr3_3745_mt	35	chr3_3745	3p	tcaagggtctgtcctcaaccacc
chr9_13462_mt	35	chr9_13462	5p	tgagttaaaggaaaaggaaagt
miR-212-3p	35	mir-212	3p	taacagtctccagtcacggcc
miR-29c-3p	35	chr16_22336	3p	tagcaccatttgaaattggtt
miR-376a	35	chr21_28894	3p	atcatagaggaaaatccacgt
chr13_18243_mt	34	chr13_18243	3p	tttggagatctcctgttgaaaca
chr16_22661_mt	34	chr16_22661	5p	tacttgttagatgttgaataaaa
chr7_11176_st	34	chr7_11176	3p	ctcaaccttccttacgccttgt
miR-196b-3p	34	chr4_5620	3p	tcgacagcacgacactgccttc
miR-2285l	34	chr2_2950	3p	aaaacccgcatgaactttttggc
miR-449c	34	mir-449c	5p	aggcagtgcatctctagctgg
miR-483	34	chr29_35729	3p	tcactcctctcctcccgtctt
chr11_16557_mt	33	chr11_16557	3p	tgaggctgcccctgtcctgcagg
chr13_18896_mt	33	chr13_18896	5p	cccggggccgcgcggaccgcc
chr16_22908_mt	33	chr16_22908	3p	tttctttgagcttctttcttt
chr2_1796_mt	33	chr2_1796	5p	aaggtgactttttatatgccctct
chr25_32991_mt	33	chr25_32991	5p	aggcgcagatctaggacccga
chr8_12673_mt	33	chr8_12673	5p	ttggccaaaagatttgtttgggt
miR-100-3p	33	chr15_21343	3p	acaagcttgtgtctataggtat
miR-183-3p	33	chr4_6467	3p	gtgaattaccgaagggccataa
miR-2284c	33	mir-2284c	5p	aaaaagttcgttttggtttt
miR-2403	33	mir-2403	3p	ctcgggaagctagctggcctt
chr12_17957_mt	32	chr12_17957	5p	caggcctggactgaagccaaaat
chr16_22938_mt	32	chr16_22938	3p	acccctgttcctctctctcctagg
chr25_32949_st	32	chr25_32949	3p	agcaggcctgtcagggcgttg
chr28_34863_mt	32	chr28_34863	3p	tttgccctcttccttttgtccaga
chrX_39401_mt	32	chrX_39401	3p	aaaaccgaacgaacttttgggc
miR-19a-5p	32	chr12_17729	5p	agttttgcatagttgcactaca
miR-431	32	mir-431	5p	tgtcttgcaggccgtcatgcagg
chr17_23027_st	31	chr17_23027	5p	tctgcatctgtggacacaacca
chr21_28896_st	31	chr21_28896	3p	atatacagagggagactctta
chr26_33629_mt	31	chr26_33629	3p	tctgagtaacgtacctggtat
chr4_5791_st	31	chr4_5791	5p	acgaatcagacacgagtttg
chrX_39298_st	31	chrX_39298	3p	atcgggaacattttgcatcc
miR-15a-3p	31	chr12_17943	3p	caggccatattgtgctgcctca
miR-2284e	31	chr8_12584	3p	aaaacttgaatgaactctttgg
miR-376a-2-5p	31	chr21_28887	5p	gtagattttccttctatggtt
miR-496	31	mir-496	3p	tgagtattacatggccaatctc
chr10_14777_st	30	chr10_14777	5p	cagaaggtgactaagatgtc
chr21_28489_mt	30	chr21_28489	3p	ctcttttccggttatcgcggcg
chr25_33123_st	30	chr25_33123	3p	aaaacctgaacacactttttgg
chr26_33717_mt	30	chr26_33717	3p	tgagcctgacagatcacacacg
chr28_34818_mt	30	chr28_34818	5p	cttcaggtgctggtgaca
chr29_35887_mt	30	chr29_35887	5p	tgaagttcatttgggtttttcc
chr4_5846_mt	30	chr4_5846	5p	tcttggacctaccactccaggcct
chrX_39756_st	30	chrX_39756	5p	taaagttcgtttgggtttttct
miR-155-3p	30	chr1_887	3p	tcctacatgttagcattaaca
miR-2319a	30	chr15_21709	5p	ctactctgtattaggcacttag
miR-494-5p	30	chr21_28873	5p	aggttatccgtgttgtcttctct
scaffold398_36232_mt	30	scaffold398_36232	3p	agtactggagctccacatgcat
chr17_23622_mt	29	mir-2285m-3	5p	aaaggttcatttgggtttttc
chr21_28547_mt	29	chr21_28547	3p	cggatggactgtagcctgccagg
chr21_28747_st	29	chr21_28747	5p	aaaagttcatttgggtttttc
chr23_30873_mt	29	chr23_30873	3p	ctgcatgactctgagagtaagt
chr23_30965_mt	29	chr23_30965	3p	ttccaggctctgcgttcgcgagg
chr6_9588_st	29	chr6_9588	5p	aaaagttcatttggattttt
miR-132-5p	29	mir-132	5p	aaccgtggctttcgattgttac
scaffold12476_37344_mt	29	scaffold12476_37344	5p	taaagattcctacatactgtac
chr1_1560_mt	28	chr1_1560	3p	actctgccggggcttcc
chr17_23030_st	28	chr17_23030	3p	agtcactcagtcgtgtccgac
chr19_26547_st	28	chr19_26547	3p	cgagaaggtgctgggcgaggaga
chr25_32977_mt	28	chr25_32977	5p	actcgccgtcggaggggaggctct
chr25_33153_mt	28	chr25_33153	5p	acctctgacctttgacgcccaga
chr4_6524_mt	28	chr4_6524	3p	aactgctgcctgaagtcagggc
chr7_10754_st	28	chr7_10754	3p	cctgtgaagtttagttctttag
miR-139-3p	28	mir-139	3p	tggagacgcggccctgttggagt
miR-196a-2-3p	28	chr5_7835	3p	tcggcaacaagaaactgcctga
scaffold507_36261_mt	28	scaffold507_36261	5p	ttggccaaaatgtttgtttgggt
chr15_21085_mt	27	chr15_21085	3p	tgtggctgcttggcccccacagg
chr17_23673_mt	27	chr17_23673	5p	gagttcattcaggtttttcc
chr21_28877_st	27	chr21_28877	5p	aagttgcccgtgtctttttcg
chr27_34365_mt	27	chr27_34365	5p	aaacagttcatttgggtttt
chr3_4701_mt	27	chr3_4701	5p	gactgggcaggagatgctatggacc
chr7_11382_mt	27	chr7_11382	3p	tctggacacaggccgaccccca
chr8_12396_st	27	chr8_12396	5p	aaatagttcatttgggctttt
miR-2285d	27	mir-2285d	3p	aaacctgaacgaaatttttggc
chr11_16966_mt	26	chr11_16966	3p	tagcggagattgccaaagtaga
chr15_21271_mt	26	chr15_21271	5p	tgctcttagatgtagaaatact
chr16_22555_mt	26	chr16_22555	5p	taagttcattcggagttgtcc
chr28_34752_st	26	chr28_34752	3p	agtggggctttgaccctaacc
chr28_35180_mt	26	chr28_35180	3p	ttagcatgattctctggccccca
chr3_4164_mt	26	chr3_4164	5p	cagtgaaactctaaaccatgcc
scaffold2888_36868_mt	26	scaffold2888_36868	5p	ggtccctccgtccccctaagtgc
chr11_17351_mt	25	chr11_17351	5p	ctcatggccctgctctgtcctgt
chr19_26835_mt	25	chr19_26835	5p	aaacgttcgttcgggttttc
chr23_31678_mt	25	chr23_31678	3p	tagagcgccttcagtgtactgtt
chr27_34395_mt	25	chr27_34395	5p	cagcagcagctctggcct
chr29_36082_mt	25	chr29_36082	3p	tctgatccctgtccactcgcag
chr3_4634_mt	25	chr3_4634	3p	tcctaggacagctgaccccta
chr7_10790_mt	25	chr7_10790	5p	tatagttcatttgggttttct
chr8_13187_mt	25	chr8_13187	5p	atcctggacttgcggacagaga
chrX_40097_st	25	chrX_40097	3p	acctcctatgtgcatggattaca
miR-1434-3p	25	mir-1434	3p	gaagaaatctaaggtctgagg
miR-20b-3p	25	chrX_39304	3p	tactgtagtgtgggcacttccag
miR-2285aa	25	mir-2285aa	3p	aaaactggaacgaacttttgggc
miR-2483-3p	25	chrX_39909	3p	aaacatctggttggttgagaga
chr13_18393_mt	24	chr13_18393	3p	actggaacgaactttttggcc
chr19_26049_mt	24	chr19_26049	3p	aaggggcggtggcgggtggagaagg
chr20_27739_st	24	chr20_27739	3p	ttccttatactttgttccctac
chr24_31836_mt	24	chr24_31836	5p	aagagttcgtttgggtttttct
chr3_4508_mt	24	chr3_4508	3p	aactgttggccctctgccaca
C63988008_37909_mt	23	C63988008_37909	5p	acacggtgcgttcgaggtctga
C68080397_39058_mt	23	C68080397_39058	3p	ctgggccgagggagcca
chr11_15972_mt	23	chr11_15972	5p	ctgggagtcgctgagaggatgga
chr11_16233_mt	23	chr11_16233	3p	tctggacttagagaagaaaaga
chr17_23045_mt	23	chr17_23045	3p	cttttctttgtgaagggc
chr18_25525_mt	23	chr18_25525	5p	actcaaaacatggcggcactt
chr22_29588_mt	23	chr22_29588	5p	ccaggagtgtctttggattgtc
chr4_5934_mt	23	chr4_5934	5p	agaggtgggcgtgccggctcaga
chr5_7483_mt	23	chr5_7483	3p	aaaatccgaacgaactttt
miR-216a	23	mir-216a	5p	taatctcagctggcaactgtga
miR-2332	23	mir-2332	3p	cggtttaaggtcttggagacaaag
chr10_14918_st	22	chr10_14918	3p	gaaaacccgaacaaactttgtg
chr12_17816_mt	22	chr12_17816	5p	agagccggcctgggagcc
chr12_18063_mt	22	chr12_18063	5p	aaaaaagtttatttgggtttt
chr15_21613_mt	22	chr15_21613	3p	cccccacttctgacacca
chr19_26143_mt	22	chr19_26143	3p	tccccttgagacagtagaaacac
chr2_3304_mt	22	chr2_3304	3p	tgtgtaaccacgacgccggtct
chr21_29046_mt	22	chr21_29046	3p	ctggttgtacagatgcttgtct
chr22_29764_st	22	chr22_29764	5p	aaacagttcatttgggttttt
chr23_31537_mt	22	chr23_31537	3p	aaaacttgaacaaactctttgg
chr28_34699_mt	22	chr28_34699	3p	ctctgtgagctgcagcct
chr8_12799_mt	22	chr8_12799	5p	ctctttctatggtctgttggccat
miR-129-3p	22	chr15_21053	3p	aagcccttaccccaaaaagcat
miR-181b-2-3p	22	chr11_16332	3p	ctcactgatcaatgaatgca
miR-2285v	22	mir-2285v	3p	agaaccggaacgaactttttg
miR-541	22	chr21_28932	3p	tggtgggcacagaatccggcct
chr1_539_mt	21	chr1_539	3p	aaaccctgaactaactttttg
chr1_741_mt	21	chr1_741	3p	tgtactctgggactcgggtgtca
chr10_14554_mt	21	chr10_14554	5p	tctcagggtctgtgagctcctcg
chr12_17416_mt	21	chr12_17416	5p	agaagttcgttagggtttttct
chr16_22454_st	21	chr16_22454	3p	aaaaaaccgagtgaactttttg
chr26_34027_mt	21	chr26_34027	5p	aaaaagcttgttcgggtttt
miR-194-3p	21	chr29_36045	3p	ccagtggggctgctgttatctg
miR-34a-3p	21	chr16_22074	3p	caatcagcaagtatactgccct
miR-505-5p	21	chrX_39946	5p	gggagccaggaagtattgatgt
scaffold507_36261_st	21	scaffold507_36261	3p	gaaagaacattttggccaaccca
chr18_25407_mt	20	chr18_25407	5p	cgcagaggcgggaggtatgacct
chr21_28933_mt	20	chr21_28933	3p	acgcacagcacctcactgagc
chr22_30312_mt	20	chr22_30312	3p	tgaccctgacttctgaccccacagg
chr24_31863_mt	20	chr24_31863	3p	actcctgcagcatctgttccgag
chr25_33171_mt	20	chr25_33171	5p	cgggccggggccggggg
chr26_33440_mt	20	chr26_33440	5p	tatagaggcagagagttgtaga
chr26_34045_st	20	chr26_34045	3p	tactgccagtctccttcagaca
chr28_34898_mt	20	chr28_34898	5p	ttcacagtggctttctg
chr5_8116_mt	20	chr5_8116	3p	tggcctcagaactggaccccaca
chr8_11819_st	20	chr8_11819	3p	aaaactggaacgaactttt
miR-105a	20	chrX_39975	5p	tcaaatgctcagactcctgtggt
miR-3957-5p	20	chr21_28933	5p	ctcggagagtggagctgtgggtgt
miR-7863	20	mir-7863	5p	atggactgtcacctgaggagc
chr10_14603_mt	19	chr10_14603	5p	aaaagtttgttggggtttttct
chr17_23052_st	19	chr17_23052	3p	aaaaacccgaaggaaccttttg
chr19_26539_mt	19	chr19_26539	3p	taatctccctatcccaagggc
chr19_27168_st	19	chr19_27168	3p	aacacccggacgaactttttggc
chr27_34350_mt	19	chr27_34350	5p	gaggatgagagtcagctcccc
chr28_35110_mt	19	chr28_35110	5p	ccagggctggttatctgggact
chr4_6683_mt	19	chr4_6683	5p	tttgtttttggtttggatttcc
miR-2424	19	mir-2424	3p	agatctttggtaatctgatggct
miR-375-5p	19	mir-375	5p	gcgacgagcccctcgcacaaac
miR-665-5p	19	chr21_28803	5p	aggggtcttggcctctgcccag
scaffold2320_36696_st	19	scaffold2320_36696	5p	aagaagtttgttcgggtttt
chr1_819_mt	18	chr1_819	5p	tatctgtggaccaccatttaggcc
chr13_19347_mt	18	chr13_19347	5p	aactcccggtaggcaacgcgccg
chr17_23976_mt	18	chr17_23976	3p	caggtggcccggggactccgaga
chr18_25208_st	18	chr18_25208	5p	aggaatccggatctgctcctc
chr18_25371_st	18	chr18_25371	3p	aacccaaatgaattttttggcc
chr2_2972_mt	18	chr2_2972	3p	tctgaccacctgtctctccgcaca
chr23_30596_mt	18	chr23_30596	5p	attttgttcgggtttttctgta
chr4_5451_mt	18	chr4_5451	3p	tttgatctgctgcctcaccaa
chr9_13500_st	18	chr9_13500	5p	aaaaaagttcattcggattttt
chrX_39966_mt	18	chrX_39966	3p	attggcacgtcttggaatgc
miR-299b-5p	18	chr21_29420	5p	cggtttaccgtcccacatac
miR-3956	18	mir-3956	5p	acgtggatgctgaaggtcagagg
chr1_682_mt	17	chr1_682	5p	acgggatgctctgagacttggag
chr10_14462_mt	17	chr10_14462	5p	tagtctcctgttgtcactggtct
chr11_16840_mt	17	chr11_16840	3p	cgcaaatcagtggacctggtag
chr24_32126_mt	17	chr24_32126	3p	aaagacccgaatgaactttttg
chr4_5557_st	17	chr4_5557	5p	aaaaagttcacttgggtttttgt
chr4_6014_mt	17	chr4_6014	3p	cactggagttttgtttcaacatt
chr5_6781_mt	17	chr5_6781	3p	aacaatggccccactcttctca
chr6_9213_mt	17	chr6_9213	3p	acctgaacaaaacttttggcc
chr7_10680_mt	17	chr7_10680	5p	agagacctagggccattctga
chr7_11176_mt	17	chr7_11176	5p	aaggtataaggaaggttgaga
chr7_11374_mt	17	chr7_11374	3p	tgctcacacacaccctcccctgc
chrX_39445_mt	17	chrX_39445	3p	ctgcttggacttgggact
miR-124c-3p	17	chr14_20322	3p	tcaaggtccgctgtgaacacgg
miR-32	17	mir-32	5p	tattgcacatgactaagttgcat
miR-365b-5p	17	chr19_26738	5p	agggactttcaggggcagctgt
miR-383	17	chr27_34200	5p	agatcagaaggtgattgtggct
miR-6527	17	mir-6527	3p	cacgtggacgaagagatggga
chr1_225_mt	16	chr1_225	3p	cctggggagcagggactgaa
chr10_15400_mt	16	chr10_15400	3p	tgtcaaggtggaggggtctgtta
chr14_19972_mt	16	chr14_19972	5p	aaacagtttgtttggatttttc
chr15_21103_mt	16	chr15_21103	3p	tgctctcccaccccggccc
chr17_23830_st	16	chr17_23830	3p	cctcagccacgcccctcacaca
chr2_2465_mt	16	chr2_2465	3p	tgagacagggtggagaccagcct
chr2_2497_mt	16	chr2_2497	3p	tttgctgtggtcatcctgaagaa
chr22_29805_mt	16	chr22_29805	3p	cagagcctgactctcact
chr23_31268_mt	16	chr23_31268	3p	ctgactcccctcatcttcccaga
chr23_31537_st	16	chr23_31537	5p	caaagagttcgtttgggttttt
chr25_33264_mt	16	chr25_33264	3p	cagggcctctctcccgta
chr4_5547_st	16	chr4_5547	5p	aaaagttcctttgggtttttcc
chr4_5946_mt	16	chr4_5946	5p	acagtgtctgggcccgcgtccgcc
chr8_11785_mt	16	chr8_11785	3p	atagtcaagttctgatc
chr8_13173_mt	16	chr8_13173	5p	ggggggtcgcgggggtg
chr9_13462_st	16	chr9_13462	3p	tttctttttcctttcacttcaa
chrX_39963_mt	16	chrX_39963	5p	tactcaggaaggcattattc
miR-193b-5p	16	chr25_32567	5p	cggggttttgagggcgagatga
miR-2340	16	mir-2340	3p	ggacttccctggtggtcttgtg
miR-3660	16	chr7_11686	3p	actgacaggagagcattttga
miR-877-3p	16	chr23_31325	3p	tgtcctcttctccctcctccca
C64626486_38226_mt	15	C64626486_38226	3p	cgggtggtcggggcgggtca
chr10_15391_mt	15	chr10_15391	5p	aaaagtttgtccaggtttttct
chr11_15967_mt	15	chr11_15967	3p	cgcaaatcagtggacctggttg
chr12_17532_st	15	chr12_17532	3p	gacaatccaggtgggaaattcc
chr16_22106_mt	15	chr16_22106	5p	ggggcgggcggggccggg
chr16_22256_mt	15	chr16_22256	5p	agtccagtttgacatagaggccc
chr16_22811_mt	15	chr16_22811	5p	aaacgttcgttcgggtttta
chr16_22908_st	15	chr16_22908	5p	agaaaagaagtttgtggaaacc
chr19_26167_mt	15	chr19_26167	3p	gtggggagggggaggcgg
chr23_31037_st	15	chr23_31037	3p	ctggtttcaggacagatctct
chr25_32592_st	15	chr25_32592	3p	tccctgtctttggcctcagact
chr25_33170_mt	15	chr25_33170	3p	tcccccatgtgtctcctcgcccag
chr26_33652_st	15	chr26_33652	3p	tgccccttgatgcttgtcttca
chr29_35344_mt	15	chr29_35344	5p	attttctttttttatggctcaa
chr7_10642_st	15	chr7_10642	5p	aaaggttcactcaggtttttct
miR-212	15	mir-212	5p	accttggctctagactgcttact
miR-2284n	15	mir-2284n	5p	aaaaagtttattcgggttttt
miR-450b	15	mir-450b	5p	ttttgcaatatgttcctgaata
miR-490-5p	15	chr4_5823	5p	ccatggatctccaggtgggt
miR-7862	15	chr9_13969	3p	tggtgctccctggagctgagc
miR-9-3p	15	chr22_30419	3p	ataaagctagataaccg
chr11_16091_mt	14	chr11_16091	3p	agaaccaaatgaacttgttggcc
chr12_17786_mt	14	chr12_17786	5p	gaagggctggctcggctgtgcaccc
chr16_22151_st	14	chr16_22151	5p	catcgttaccagacagtgttaga
chr16_22695_st	14	chr16_22695	5p	caaaagtttgcttgggttt
chr17_23822_mt	14	chr17_23822	3p	ctgaatcctgtgcttctctgcagg
chr17_24107_mt	14	chr17_24107	5p	ccagggcctctgccgtcacgcgt
chr18_25471_st	14	chr18_25471	3p	ctggtacaggtacggggaggca
chr19_26130_mt	14	chr19_26130	5p	acttggatgacaagggctgtcc
chr19_26135_mt	14	chr19_26135	3p	ttcctcccctgttcctccacaga
chr20_28037_mt	14	chr20_28037	5p	taggattttgaaagattgcttt
chr21_28879_st	14	chr21_28879	5p	gaagtcgcccatgttcttttcg
chr23_30787_st	14	chr23_30787	3p	cttgttctccaacctggctcttt
chr25_32903_mt	14	chr25_32903	3p	gcctggagtgcgtcgtgctgg
chr4_6401_mt	14	chr4_6401	5p	tactaggtactgaggatacagcag
chr4_6637_st	14	chr4_6637	3p	cctcgtcctgctttccccaca
chr5_7552_mt	14	chr5_7552	5p	tctcctgttcttctgctgcct
chr7_10035_mt	14	chr7_10035	3p	tccccatcacaatggactgtgc
chr8_13003_mt	14	chr8_13003	5p	ttgtctgggctcactcagcc
miR-1306-3p	14	chr17_23610	3p	tggacgttggctctggtggtgat
miR-3958-5p	14	chr21_28881	5p	aggttgtccgtgatgtatttgc
miR-544-3p	14	chr21_28905	3p	attctgcatttttagcaagtt
chr1_277_mt	13	chr1_277	3p	agtggcggacggtctgacggcctc
chr1_637_mt	13	chr1_637	3p	aaacaaggactgactaggttgt
chr10_15152_mt	13	chr10_15152	3p	gtatttagaatgatctagtgat
chr11_16433_mt	13	chr11_16433	3p	ctgaaggctgtccctgtctcct
chr13_18619_mt	13	chr13_18619	3p	cccggggccgagggagg
chr13_18896_st	13	chr13_18896	3p	tgcgctccgtctgcccctgcag
chr15_21063_st	13	chr15_21063	3p	tcccaggacacaccaaacccacct
chr15_21710_mt	13	chr15_21710	3p	cgctactctgtattaggcact
chr16_22271_mt	13	chr16_22271	3p	aaaacacgaatgaactttttgg
chr16_22382_mt	13	chr16_22382	3p	agggctgagggacgggcggg
chr18_24209_mt	13	chr18_24209	3p	tcaactctgatgtcttcccgggc
chr18_24462_mt	13	chr18_24462	5p	aacagaggatgaagtgttggat
chr18_24601_mt	13	chr18_24601	3p	tctcttcccttgccccccaaga
chr18_25009_mt	13	chr18_25009	5p	ggggggcgggccggggcg
chr20_27578_mt	13	chr20_27578	5p	acccggagctggagaccc
chr24_32072_mt	13	chr24_32072	5p	cggggcgggcgtggtggg
chr3_3465_mt	13	chr3_3465	3p	cccgccccggcccgcct
chr3_4859_mt	13	chr3_4859	5p	aactgtgagctagagagaatt
chr4_6496_st	13	chr4_6496	5p	agaaagttcatttgggttttttt
chr4_6682_st	13	chr4_6682	3p	ttttttccttgattctcacagc
chr8_11798_mt	13	chr8_11798	5p	catagaaacatggaagattgt
chr9_13724_mt	13	chr9_13724	5p	tctggcggcgctggcactaac
miR-216b	13	chr11_16869	5p	aaatctctgcaggcaaatgtga
miR-23b-5p	13	chr8_12317	5p	gggttcctggcatgctgattt
chr1_1121_mt	12	chr1_1121	5p	tctttagttggcctgatacatgt
chr10_15364_st	12	chr10_15364	5p	caaaaagttcagttgagttttt
chr12_17889_mt	12	chr12_17889	5p	caagaagttcgttagggttttt
chr13_19271_mt	12	chr13_19271	5p	tcagactcgcaacaaagaatgc
chr16_22277_mt	12	chr16_22277	3p	cgccgtcggccctcctttccct
chr16_22345_mt	12	chr16_22345	3p	ttagccctgaccggtcgctgggc
chr17_23122_mt	12	chr17_23122	5p	tgtctgcaggttccgcatctg
chr18_24209_st	12	chr18_24209	5p	ttggtaaggctgagagttgat
chr18_24215_mt	12	chr18_24215	3p	tttcctctttttgtctgttggcaga
chr19_27370_mt	12	chr19_27370	3p	tctgcctggctctgtccccagt
chr27_34317_mt	12	chr27_34317	3p	aagcgtcatcacagtaggccagg
chr27_34381_st	12	chr27_34381	3p	atggacagagaagcctggcag
chr28_34854_mt	12	chr28_34854	5p	tacaggaccaaaagaaatggact
chr28_34881_st	12	chr28_34881	3p	aaaattcttaaggacaggact
chr28_35015_mt	12	chr28_35015	5p	gggggaggcggagggaga
chr29_35814_st	12	chr29_35814	5p	gaaaagttcattcgggttttc
chr29_36102_mt	12	chr29_36102	3p	tcatccccgccacagactctgc
chr4_6394_mt	12	chr4_6394	3p	ttggcagagagctcttagtaa
chr4_6524_st	12	chr4_6524	5p	cctgagtttgggcagcagttca
chr5_7643_mt	12	chr5_7643	3p	tccgtcccttcttgcccaccagt
chr7_10037_mt	12	chr7_10037	3p	ttgtagcccgaacccagctgagtc
chr7_11372_mt	12	chr7_11372	3p	tgagggggagccccggtagactgt
chr9_13509_st	12	chr9_13509	3p	aaagccgaatgaactttttggc
chrX_39888_mt	12	chrX_39888	3p	ttgtcctcttccccaccacccac
miR-154a	12	chr21_28923	5p	taggttatccgtgtagccttcg
miR-299b-3p	12	chr21_29420	3p	tatgtgggacggtaaac
scaffold2974_36943_mt	12	scaffold2974_36943	3p	tgactgtctggtgtcttcccagg
chr1_1042_mt	11	chr1_1042	3p	aagagaatggtccaggacaggt
chr10_14342_mt	11	chr10_14342	5p	agttgtagactgaatttcaagt
chr11_16457_mt	11	chr11_16457	3p	cacccggcctggtctctgggcc
chr16_21857_mt	11	chr16_21857	3p	ggactggactttgaatttgc
chr16_22661_st	11	chr16_22066	3p	tattcaacatctaacaagtat
chr18_24387_mt	11	chr18_24387	3p	ctcctggaggtaaaaccc
chr18_25387_mt	11	chr18_25387	5p	agttgtggaggtcagagatctg
chr19_26453_mt	11	chr19_26453	3p	tcacggcctctctgcccccagg
chr19_26602_mt	11	chr19_26602	3p	tccgagacggttaggcta
chr19_27445_mt	11	chr19_27445	5p	aaacatttgttcgggttttcc
chr2_2359_mt	11	chr2_2359	3p	aatggacagagcctgccgagga
chr2_2805_mt	11	chr2_2805	5p	ccctcaggtagtagacctcctcgcc
chr21_29225_mt	11	chr21_29225	5p	tgactgaacccatacaatgtg
chr21_29351_mt	11	chr21_29351	5p	ttatccacaggacagactctgt
chr22_29725_mt	11	chr22_29725	3p	atcccatggctcctcggtttacc
chr23_30522_mt	11	chr23_30522	5p	gatctccggaggcctcttcagt
chr23_30787_mt	11	chr23_30787	5p	tagccagttggggaagaatgcc
chr28_34716_mt	11	chr28_34716	3p	aaaacctgagtgaactttctag
chr28_34716_st	11	chr28_34716	5p	agtaagttcgtttgggtttttc
chr29_35521_mt	11	chr29_35521	3p	tgccttctgcccaccctctcacag
chr29_35549_mt	11	chr29_35549	3p	ctgacctgtccatgcccaccagct
chr3_4882_mt	11	chr3_4882	3p	aaacctgaggaccctctacttg
chr4_5961_mt	11	chr4_5961	3p	tgtgctgtgtgacctcccgcag
chr7_10537_mt	11	chr7_10537	3p	cccctcgatgctcttagc
chr8_11857_st	11	chr8_11857	5p	accagagatagcagttggtcaag
chr9_14087_mt	11	chr9_14087	5p	tgtggcaatactggcatttggg
miR-105b	11	chrX_39979	5p	tcaaatgctcagactccttggt
miR-18-3p	11	chrX_39302	3p	tactgccctaaatgctccttct
miR-487b-5p	11	chr21_28901	5p	gtggttatccctgtcctgttcg
scaffold14893_37403_mt	11	scaffold14893_37403	3p	tcccccatgtaccttcctcctca
C64216220_38064_st	10	C64216220_38064	5p	ccatctgccgttgatgatcgtt
chr11_17341_mt	10	chr11_17341	5p	actgagccctctgtctgcagcgcc
chr15_21732_mt	10	chr15_21732	3p	atgggcccgtctctcctccaga
chr16_22408_st	10	chr16_22408	5p	tcaagggccggggagatccagaacaaag
chr16_22526_mt	10	chr16_22526	5p	tttggggaagcgcaggaaaca
chr16_22555_st	10	chr16_22555	3p	aaaactctgaatgaactttatgg
chr17_23496_mt	10	chr17_23496	5p	ctgggggaaggggggggc
chr18_25146_mt	10	chr18_25146	3p	ctggacgtgggcagctcgcgt
chr18_25222_mt	10	chr18_25222	3p	cctcactgtctctgctctgcagg
chr19_25901_mt	10	chr19_25901	3p	ccttatttccctgtctcccagg
chr19_27522_st	10	chr19_27522	5p	cttgggatagggagattaccc
chr20_27808_mt	10	chr20_27808	5p	ttgggccccacccctggagact
chr22_30288_mt	10	chr22_30288	3p	tctgagacgtctctggagcacc
chr23_30581_mt	10	chr23_30581	3p	tgtcctcccaccccaacccagg
chr23_31169_st	10	chr23_31169	5p	tgggctacagtccgtgttgttg
chr3_3658_st	10	chr3_3658	5p	aaatgttcattagggtttttct
chr4_5915_mt	10	chr4_5915	3p	tctccttcctcctccagggct
chr4_6682_mt	10	chr4_6682	5p	ttgagaactcgaggaaatgtt
chr6_8833_mt	10	chr6_8833	3p	ttgtaaactcatattttcccagt
chr7_10060_mt	10	chr7_10060	5p	tctggtgagatgacaggtcatg
chr7_11386_mt	10	chr7_11386	5p	agcggaagtggcctctcggcagct
chrX_39346_st	10	chrX_39346	5p	aaaatgttcatgcaggtttttcc
chrX_39444_mt	10	chrX_39444	5p	tcttgggcctgcaagtcttgga
chrX_40095_st	10	mir-502a-1	5p	taatccttgctctctgggtgct
miR-1248	10	mir-1248-2	5p	accttcttgtataagcactgtgctaaa
miR-1842	10	mir-1842	5p	tggctctgtgaggtcggctca
miR-3059-5p	10	chr5_7769	5p	tttcctctctgccccatagggt
miR-935	10	mir-935	3p	ccagttaccgcttccgctaccgc
Predicted miRNA are in italic
