# Supplementary material for: Annotation of the goat genome using next generation sequencing of microRNA expressed by the lactating mammary gland: comparison of three approaches
Source: BMC Genomics. 2015 Apr 11;16(1):285. doi: 10.1186/s12864-015-1471-y (PMC4430871; doi:10.1186/s12864-015-1471-y)
Supplement: Additional file 8: Table S5. — Cluster of precursors in the goat genome. [file 12864_2015_1471_MOESM8_ESM.xlsx]

## Sheet: Feuil2
Table S5: Cluster of precursors in the goat genome
Precursor name	Chromosome	Start	Stop	Strand
let-7c	1	19222389	19222456	-
mir-99a	1	19223129	19223189	-
mir-16b	1	105007967	105008029	-
mir-15b	1	105008115	105008174	-
mir-182	4	91107271	91107336	-
mir-96	4	91111644	91111707	-
mir-183	4	91111896	91111958	-
mir-29a	4	92111201	92111260	-
mir-29b-1	4	92111593	92111657	-
mir-141	5	94624869	94624932	-
mir-200c	5	94625286	94625349	-
let-7b	5	107026951	107027007	-
let-7a	5	107027693	107027763	-
mir-23a	7	8912865	8912922	+
mir-24-2*	7	8913196	8913257	+
mir-24-2*	7	8913234	8913311	+
chr7_11372	7	39780981	39781061	-
chr7_11374	7	39785031	39785088	-
mir-143	7	57057764	57057818	+
mir-145	7	57059167	57059228	+
mir-23b	8	79770225	79770284	+
mir-27d	8	79770453	79770515	+
mir-24-1	8	79770995	79771056	+
let-7a	8	83553966	83554039	+
let-7f	8	83554321	83554399	+
let-7d	8	83556529	83556605	+
mir-181a-2	11	94178849	94178909	+
mir-181b-2	11	94180041	94180100	+
mir-16a	12	18444484	18444549	-
mir-15a	12	18444630	18444689	-
mir-17*	12	64371691	64371752	+
mir-17*	12	64371729	64371788	+
mir-19a	12	64372011	64372068	+
mir-20a	12	64372174	64372233	+
mir-19	12	64372310	64372370	+
mir-92a-1	12	64372427	64372486	+
mir-6123	13	55533515	55533584	+
mir-296	13	55533778	55533835	+
mir-30d	14	17628137	17628199	+
mir-30b	14	17632590	17632650	+
mir-34b	15	20048607	20048666	+
mir-34c	15	20049323	20049378	+
let-7a	15	31097626	31097693	-
mir-100	15	31103174	31103231	-
chr16_22408	16	4059911	4059963	-
chr16_22411	16	4062511	4062567	-
chr16_22471	16	21359303	21359361	-
mir-194-1	16	21359600	21359658	-
mir-214	16	37260674	37260737	-
mir-199a	16	37266465	37266525	-
mir-429	16	48885500	48885557	-
mir-200a	16	48886732	48886793	-
mir-29b-2	16	73197060	73197124	+
mir-29d	16	73197545	73197602	+
mir-29c	16	73197579	73197637	+
mir-29b-2	16	73284775	73284841	+
mir-29d	16	73285311	73285368	+
mir-29c	16	73285345	73285403	+
mir-181b-1	16	75345775	75345836	-
mir-181a-1	16	75345957	75346020	-
mir-130b	17	71266960	71267020	-
mir-301b	17	71267276	71267332	-
mir-99b	18	55857723	55857784	+
let-7e	18	55857892	55857959	+
mir-125a	18	55858369	55858417	+
mir-454	19	9553618	9553681	-
mir-301a	19	9563252	9563312	-
chr20_28037	20	10214577	10214635	-
chr20_28040	20	10215566	10215628	-
chr21_29372	21	57036186	57036241	-
chr21_29374	21	57036732	57036794	-
mir-493	21	62675880	62675943	+
mir-665	21	62684964	62685022	+
mir-127	21	62691181	62691237	+
mir-432	21	62692670	62692739	+
mir-136	21	62692857	62692913	+
mir-379	21	62826221	62826280	+
mir-411a	21	62827492	62827549	+
mir-299a	21	62827953	62828006	+
mir-380	21	62829177	62829234	+
mir-411b	21	62829338	62829394	+
mir-323a	21	62829856	62829912	+
mir-758	21	62830155	62830213	+
mir-329	21	62830873	62830932	+
mir-494	21	62834076	62834132	+
mir-543	21	62836287	62836344	+
mir-495	21	62837727	62837785	+
mir-154c	21	62839668	62839724	+
mir-376e	21	62842309	62842369	+
mir-376c	21	62842672	62842731	+
mir-376d	21	62843044	62843103	+
mir-376b	21	62843420	62843480	+
mir-376a	21	62843800	62843858	+
mir-1185	21	62845756	62845815	+
mir-381	21	62847433	62847496	+
mir-487b	21	62847928	62847986	+
chr21_28903	21	62848724	62848783	+
mir-544	21	62850340	62850397	+
mir-655	21	62851241	62851301	+
mir-411c	21	62853197	62853251	+
mir-487a	21	62853611	62853669	+
mir-382	21	62856557	62856614	+
mir-134*	21	62856875	62856942	+
mir-134*	21	62856920	62856981	+
mir-668	21	62857468	62857533	+
mir-485	21	62857619	62857678	+
mir-154a	21	62861708	62861766	+
mir-154b	21	62862037	62862096	+
mir-377	21	62864162	62864222	+
mir-541	21	62866099	62866165	+
mir-3957	21	62866492	62866550	+
mir-409	21	62867013	62867067	+
mir-412	21	62867162	62867217	+
mir-369	21	62867305	62867361	+
mir-410	21	62867639	62867695	+
mir-323b	21	62868150	62868206	+
mir-656	21	62868422	62868479	+
mir-191	22	50735148	50735212	+
mir-425	22	50735627	50735689	+
mir-1-2	24	34564312	34564373	+
mir-133a-2	24	34567621	34567681	+
chr25_32977	25	2304748	2304835	-
chr25_32991	25	2308297	2308360	-
mir-106b	25	36111125	36111183	+
mir-93	25	36111325	36111387	+
mir-25	25	36111531	36111591	+
chr26_33705	26	40831561	40831621	+
chr26_33709	26	40834302	40834363	+
chr26_33711	26	40837508	40837568	+
chr26_33715	26	40841666	40841726	+
chr26_33717	26	40844156	40844217	+
chr29_35246	29	592686	592743	+
chr29_35252	29	594233	594293	+
mir-192	29	40909898	40909963	-
mir-194-2	29	40910113	40910170	-
mir-424	X	24347271	24347327	+
mir-503	X	24347601	24347665	+
mir-542	X	24352643	24352702	+
mir-450a-1*	X	24353652	24353719	+
mir-450a-1*	X	24353697	24353754	+
mir-450a-2	X	24353842	24353899	+
chrX_39298	X	24354011	24354067	+
mir-106a	X	24618333	24618390	+
mir-18b	X	24618493	24618557	+
mir-20b	X	24618732	24618792	+
mir-19c	X	24618855	24618915	+
mir-92a-2	X	24619005	24619066	+
mir-363	X	24619159	24619224	+
mir-3431	X	53483208	53483270	-
mir-224	X	53485143	53485211	-
mir-452	X	53486179	53486240	-
mir-105a	X	53811392	53811451	-
mir-767	X	53812656	53812712	-
mir-105b	X	53813577	53813635	-
mir-374b	X	69828212	69828264	+
mir-421	X	69828372	69828429	+
mir-660	X	78794835	78794894	-
mir-500	X	78796947	78797009	-
mir-362	X	78798230	78798289	-
mir-502b	X	78798711	78798769	-
mir-188	X	78813259	78813319	-
mir-532	X	78813582	78813641	-
mir-222	X	87016300	87016364	+
mir-221*	X	87016983	87017045	+
mir-221*	X	87017023	87017078	+
*Overlapping precursors producing identical miRNA
Predicted precursors are in italic
Interdistance between precursors of less than 10 kb was considered to be a cluster.
