# Supplementary material for: Annotation of the goat genome using next generation sequencing of microRNA expressed by the lactating mammary gland: comparison of three approaches
Source: BMC Genomics. 2015 Apr 11;16(1):285. doi: 10.1186/s12864-015-1471-y (PMC4430871; doi:10.1186/s12864-015-1471-y)
Supplement: Additional file 9: Table S6. — Intragenic goat precursors. [file 12864_2015_1471_MOESM9_ESM.xlsx]

## Sheet: Feuil1
Table S6: Intragenic goat precursors
Chromosome	Intragenic precursor				Host gene
	Precursor name	Strand	Start	Stop	Gene name	Ensembl name	Strand	Start	Stop
1	chr1_819	-	1262762	1262815	SON	ENSBTAP00000011175	-	1256638	1286743
1	chr1_1042	-	56974230	56974306	KIAA2018	ENSP00000420721	-	56971116	56991788
1	mir-28	-	77076349	77076411	LPP	ENSBTAP00000053242	-	76985843	77364307
1	mir-16b	-	105007967	105008029	SMC4	ENSP00000341382	-	104980900	105010709
1	mir-15b	-	105008115	105008174	SMC4	ENSP00000341382	-	104980900	105010709
1	chr1_1445	-	125960518	125960560	CLSTN2	ENSBTAP00000011480	-	125954010	126135047
1	chr1_741	+	144191446	144191509	FBXO25	ENSP00000276326	+	144179629	144197562
2	chr2_1655	+	5310867	5310932	ERCC3	ENSBTAP00000027687	+	5284773	5316793
2	chr2_2605	-	19910195	19910261	MTX2	ENSBTAP00000008804	-	19888611	19934162
2	chr2_1796	+	26036894	26036959	deprecated identifier	ENSBTAP00000014228	+	26036331	26068879
2	chr2_1805	+	30673826	30673902	SLC38A11	ENSBTAP00000010065	+	30640611	30702854
2	mir-128-1	-	60998586	60998642	R3HDM1**	ENSP00000391579	-	60960051	61052694
2	mir-2355	-	94674030	94674095	KLF7	ENSP00000309570	-	94654140	94743156
2	mir-2285l	-	102767566	102767626	FN1	ENSP00000346839	-	102710243	102778728
2	chr2_2972	-	105370233	105370292	TNS1	ENSP00000171887	-	105283612	105377385
2	chr2_2187	+	105698861	105698933	deprecated identifier	ENSBTAP00000005132	+	105672223	105738689
2	mir-26b	+	105785983	105786040	CTDSP1	ENSBTAP00000011010	+	105784785	105787649
2	mir-153-1	-	106631994	106632054	PTPRN	ENSBTAP00000018336	-	106628303	106645556
2	chr2_2465	+	131321683	131321748	MUL1	ENSBTAP00000027782	+	131317220	131323602
3	chr3_3319	+	2632415	2632474	FAM78B	ENSP00000346404	+	2554188	2646755
3	chr3_4386	-	7413054	7413109	FCGR2	ENSBTAP00000029114	-	7412420	7428711
3	mir-2411	-	15319010	15319078	UBAP2L	ENSP00000355343	-	15304927	15344581
3	chr3_4508	-	17831613	17831674	CGN	ENSBTAP00000023352	-	17829339	17848648
3	chr3_4537	-	18807913	18807970	RPRD2	ENSP00000358064	-	18778320	18864811
3	mir-2285ad	+	21994927	21994986	WARS2	ENSBTAP00000006675	+	21966076	22059390
3	chr3_4701	-	32355122	32355194	GPSM2	ENSP00000385510	-	32331075	32357038
3	chr3_4859	-	50865542	50865600	LRRC8D	ENSBTAP00000027912	-	50864953	50867529
3	chr3_4882	-	51225641	51225689	LRRC8D	ENSP00000378093-D3	-	51217574	51227279
3	mir-186	+	70667039	70667100	ZRANB2	ENSP00000359958	+	70653808	70669669
3	chr3_5087	-	96889228	96889290	NASP	ENSBTAP00000020401	-	96887098	96914646
3	mir-30e	-	101654115	101654179	NFYC	ENSP00000312617	-	101639086	101668179
4	chr4_5998	-	3961815	3961897	VWC2	ENSBTAP00000053671	-	3945356	4066962
4	chr4_5557	+	54132529	54132586	DOCK4	ENSP00000397412	+	53901127	54174432
4	chr4_6401	-	78516080	78516137	CDK13	ENSP00000181839	-	78498175	78584160
4	mir-335	+	91760732	91760790	MEST	ENSBTAP00000042286	+	91756795	91768248
4	chr4_6496	-	94092897	94092953	CHCHD3	ENSBTAP00000034331	-	93864742	94132348
4	chr4_6637	-	109657437	109657496	FASTK	ENSBTAP00000041377	-	109656859	109659786
4	mir-671	+	109823292	109823352	CHPF2**	ENSP00000426380	+	109819472	109823524
4	chr4_5933	+	111152985	111153048	ACTR3B	ENSBTAP00000038110	+	111137832	111185424
4	chr4_5934	+	111153025	111153067	ACTR3B	ENSBTAP00000038110	+	111137832	111185424
4	chr4_5961	+	113467705	113467763	RBM33	ENSBTAP00000053550	+	113370081	113467811
5	chr5_7743	-	5848462	5848502	CSRP2	ENSP00000310901	-	5846415	5855304
5	chr5_6940	+	31305855	31305936	HDAC7	ENSP00000369984	+	31287450	31307792
5	mir-26a-2	+	54100779	54100839	CTDSP1**	ENSP00000309934	+	54081525	54101883
5	chr5_8112	-	58014835	58014895	NTN4	ENSBTAP00000004136	-	57895874	58022989
5	chr5_7393	+	80507249	80507306	ITPR2	ENSP00000370744	+	80380883	80975911
5	chr5_8344	-	94993093	94993157	deprecated identifier	ENSBTAP00000040484	-	94992334	94996576
5	chr5_7552	+	97414249	97414302	EFCAB4B	ENSP00000409382	+	97356248	97427110
5	chr5_7643	+	103652707	103652772	ZC3H7B	ENSP00000263243	+	103623942	103653259
5	mir-33a	+	104076801	104076862	SREBF2	ENSBTAP00000018956	+	104042571	104082469
6	mir-218-1	+	38228325	38228389	SLIT2**	ENSBTAP00000006736	+	38171240	38323649
6	chr6_9546	-	56650281	56650343	RFC1	ENSBTAP00000019296	-	56618314	56677458
6	chr6_9588	-	64511272	64511330	CORIN	ENSP00000273857	-	64420370	64653549
6	chr6_8833	+	70524335	70524398	POLR2B	ENSP00000370625	+	70520642	70566041
6	mir-2284ab*	+	99131382	99131446	AFF1	ENSP00000378578	+	99062382	99158357
6	mir-2284ab*	+	99131425	99131485	AFF1	ENSP00000378578	+	99062382	99158357
6	chr6_9867	-	102547965	102548028	ZNF518B	ENSP00000317614	-	102547200	102550433
7	mir-340	+	734488	734553	RNF130**	ENSP00000377044	+	713937	799347
7	chr7_10037	+	6040138	6040199	SLC35E1	ENSBTAP00000006963	+	6031324	6047502
7	chr7_10060	+	7502148	7502203	BRD4	ENSP00000263377	+	7486031	7518963
7	chr7_10103*	+	9529615	9529673	TRMT1	ENSBTAP00000025736	+	9522587	9531552
7	chr7_10104*	+	9529648	9529717	TRMT1	ENSBTAP00000025736	+	9522587	9531552
7	mir-1271	+	34142985	34143041	ARL10	ENSP00000308496	+	34140493	34145887
7	chr7_11372	-	39780981	39781061	SBNO2	ENSBTAP00000027693	-	39778847	39806309
7	chr7_11374	-	39785031	39785088	SBNO2	ENSBTAP00000027693	-	39778847	39806309
7	mir-874	-	45249024	45249081	KLHL3	ENSP00000312397	-	45232060	45333750
7	chr7_10642	+	54783223	54783281	STK32A	ENSP00000381535	+	54706767	54798259
7	chr7_10680	+	57587173	57587233	HMGXB3	ENSBTAP00000035035	+	57564876	57626236
8	chr8_11794	+	5517361	5517418	GALNT7	ENSP00000265000	+	5462160	5524579
8	chr8_12575	-	10436313	10436374	ELP3	ENSBTAP00000003541	-	10322659	10438859
8	chr8_11857	+	11236193	11236241	TOPORS	ENSP00000353735	+	11234444	11237347
8	mir-491	-	22778369	22778425	FOCAD	ENSP00000369599	-	22499920	22779214
8	mir-101-2	-	38479250	38479309	RCL1	ENSP00000371169	-	38469630	38531984
8	chr8_12716	-	40616275	40616335	VLDLR	ENSP00000371532	-	40615521	40633311
8	mir-204	-	45607913	45607973	TRPM3	ENSP00000350140	-	45363674	45668612
8	chr8_12894	-	67655593	67655658	NUDT18	ENSP00000307852	-	67654997	67657180
8	chr8_12927	-	69069220	69069287	NKX2-6	ENSBTAP00000051347	-	69068811	69073145
8	chr8_12264	+	70806647	70806707	DOCK5	ENSBTAP00000020616	+	70717387	70887721
8	mir-7-2	-	75387899	75387963	HNRNPK**	ENSP00000365444	-	75387499	75396439
8	chr8_12311	+	76242938	76242999	NTRK2	ENSBTAP00000053704-D2	+	76080814	76483231
8	mir-32	-	96669020	96669082	TMEM245	ENSBTAP00000047510	-	96660178	96716256
8	chr8_13127	-	96704679	96704740	TMEM245	ENSBTAP00000047510	-	96660178	96716256
8	mir-455	+	101427455	101427515	COL27A1	ENSBTAP00000001200	+	101388203	101525029
8	chr8_13187	-	108145989	108146050	deprecated identifier	ENSP00000363036	-	108145850	108170024
9	chr9_13820	-	13929639	13929707	NKAIN2	ENSP00000357402-D3	-	13533862	14154109
9	chr9_13462	+	47321803	47321861	MDN1	ENSP00000358400	+	47211448	47354255
9	mir-7862	-	47379703	47379766	ANKRD6	ENSP00000345767	-	47366657	47424552
9	chr9_13534	+	57589489	57589558	RPS12	ENSBTAP00000001791-D2	+	57588068	57590853
10	mir-2284y	-	3916356	3916416	PGGT1B	ENSP00000404676	-	3871504	3927388
10	chr10_15091	-	10677506	10677569	MTX3	ENSP00000424798	-	10671784	10680739
10	chr10_15152	-	18507085	18507146	MYO9A	ENSP00000399162	-	18380100	18561916
10	chr10_14342	+	20439524	20439588	TGM1	ENSBTAP00000005119	+	20427014	20441389
10	chr10_14344	+	20494547	20494602	TM9SF1	ENSBTAP00000003509	+	20491224	20495835
10	chr10_15238	-	25153196	25153256	RYR3	ENSP00000373884	-	25123196	25509854
10	chr10_15364	-	43496699	43496762	TLN2	ENSP00000303476	-	43486861	43696706
10	chr10_14603	+	45912279	45912338	RORA	ENSP00000261523	+	45834825	45923065
10	mir-628	+	51112971	51113030	CCPG1	ENSP00000403400	+	51104243	51127490
10	chr10_14671	+	54899176	54899221	DMXL2	ENSP00000251076	+	54887600	55068359
10	chr10_14700	+	58030669	58030730	deprecated identifier	ENSBTAP00000035493	+	57824029	58096687
10	chr10_14777	+	69994577	69994634	SNAPC1	ENSBTAP00000027888	+	69969101	69994995
10	mir-7859	+	81320186	81320244	PTGR2	ENSP00000267568	+	81311150	81327665
10	chr10_14918	+	83580544	83580602	deprecated identifier	ENSBTAP00000053213	+	83562621	83614779
10	mir-545	+	86023521	86023576	NRXN3	ENSP00000338349-D2	+	85951391	87048551
10	chr10_15746	-	98300050	98300121	TTC7B	ENSBTAP00000008385	-	98133619	98334768
11	chr11_16612	-	4333660	4333721	TSGA10	ENSP00000386956	-	4287137	4338316
11	chr11_15972	+	37143280	37143333	EML6	ENSP00000348842	+	37008992	37183895
11	chr11_17233	-	85680580	85680642	ATP6V1C2	ENSBTAP00000032803	-	85653228	85711775
11	chr11_16295	+	87329719	87329777	KIDINS220	ENSP00000256707	+	87267182	87352523
11	chr11_16413	+	98670472	98670530	USP20	ENSBTAP00000027070	+	98643067	98674569
11	chr11_16433	+	99509098	99509165	ABL1	ENSBTAP00000023920	+	99384566	99532701
11	chr11_17341	-	100462162	100462225	MED27	ENSBTAP00000000493	-	100362631	100579418
11	chr11_16457	+	101455789	101455841	GTF3C5	ENSP00000361180	+	101433707	101456004
11	chr11_17351*	-	101495422	101495486	RALGDS	ENSP00000361120	-	101491082	101504240
11	chr11_17352*	-	101495463	101495530	RALGDS	ENSP00000361120	-	101491082	101504240
11	chr11_16557	+	103768119	103768180	ABCA2	ENSP00000420527	+	103758713	103768243
12	chr12_17887	-	10965210	10965269	VWA8	ENSBTAP00000001513	-	10964275	10997951
12	chr12_17455	+	15593962	15594022	LRCH1	ENSP00000374447	+	15590233	15688807
12	chr12_17501	+	20019282	20019351	WDFY2	ENSP00000298125	+	19943304	20120719
12	chr12_18027	-	31782923	31782984	WASF3	ENSBTAP00000019468	-	31768609	31797590
12	chr12_17843	+	81967551	81967612	ARHGEF7	ENSBTAP00000027619	+	81913370	81971446
12	chr12_17844	+	81967590	81967651	ARHGEF7	ENSBTAP00000027619	+	81913370	81971446
13	chr13_18896	-	3386978	3387039	JAG1	ENSP00000254958	-	3384873	3417971
13	chr13_18320	+	17768637	17768696	PARD3	ENSP00000363921	+	17503737	17985049
13	chr13_19022	-	28405129	28405193	deprecated identifier	ENSP00000367385	-	28383860	28410883
13	chr13_19024	-	28487243	28487303	FAM171A1	ENSP00000367356	-	28483125	28536302
13	mir-2285k	-	30325619	30325678	TRDMT1	ENSBTAP00000027378	-	30295565	30355280
13	mir-103	-	49580266	49580326	PANK2	ENSBTAP00000042968	-	49574236	49589956
13	chr13_19235	-	50804096	50804170	NOP56	ENSBTAP00000025042	-	50801954	50807042
14	mir-151	+	13562559	13562617	PTK2	ENSBTAP00000012605	+	13468834	13595893
14	chr14_19972	+	66789000	66789061	RSPO2	ENSP00000276659	+	66753990	66929842
15	chr15_20573	+	13599338	13599396	SESN3	ENSP00000278499	+	13580036	13601509
15	chr15_20931	+	53121587	53121648	CAPN5	ENSBTAP00000006638	+	53094243	53132029
15	chr15_21063	+	71234036	71234101	TSPAN18	ENSBTAP00000028636	+	71230587	71254370
15	chr15_21085	+	72601442	72601504	CREB3L1	ENSP00000288400	+	72590847	72607149
16	chr16_22408	-	4059911	4059963	PIGR	ENSBTAP00000050920	-	4057268	4066873
16	chr16_22411	-	4062511	4062567	PIGR	ENSBTAP00000050920	-	4057268	4066873
16	chr16_22454	-	17683161	17683219	ESRRG	ENSP00000355904	-	17660516	17854699
16	chr16_21889	+	21359603	21359661	IARS2	ENSP00000303279	+	21338181	21385091
16	mir-664b	-	21434666	21434727	RAB3GAP2	ENSP00000351832	-	21388501	21488963
16	chr16_22507	-	24692090	24692147	CAPN8	ENSBTAP00000011676	-	24669537	24743853
16	chr16_22510	-	24705265	24705325	CAPN8	ENSBTAP00000011676	-	24669537	24743853
16	chr16_22526	-	26190740	26190818	LBR	ENSBTAP00000011125	-	26190581	26213041
16	chr16_22588	-	35187247	35187306	SCYL3	ENSP00000356744	-	35182212	35219948
16	chr16_22066	+	41379970	41380031	CLSTN1	ENSBTAP00000043064	+	41366514	41406571
16	chr16_22106	+	44437487	44437526	PLEKHG5	ENSP00000366977	+	44431609	44460638
16	chr16_22223	+	58869042	58869104	CEP350	ENSP00000356579	+	58791048	58916214
16	chr16_22252	+	62502077	62502151	RGL1	ENSP00000303192	+	62436404	62606845
16	chr16_22938	-	66892659	66892718	SMYD2	ENSP00000355924	-	66892580	66925258
17	chr17_23030	+	1607252	1607307	TLL1	ENSP00000426082	+	1531047	1699656
17	chr17_23106	+	12305621	12305684	ZNF827	ENSP00000421863	+	12191148	12336499
17	chr17_23122	+	15496404	15496464	INPP4B	ENSBTAP00000018761	+	15336295	15544300
17	chr17_23822	-	44047975	44048033	PGAM5	ENSBTAP00000009887	-	44045754	44049025
17	chr17_23830	-	44739816	44739875	ULK1	ENSP00000324560	-	44728373	44749245
17	chr17_23903	-	52822030	52822083	MLXIP	ENSBTAP00000005486	-	52771664	52827009
17	chr17_23411	+	60239314	60239357	RBM19	ENSP00000376344	+	60233410	60353816
17	chr17_23412	+	60239336	60239397	RBM19	ENSP00000376344	+	60233410	60353816
17	chr17_24107	-	70914550	70914609	BCR	ENSBTAP00000029392	-	70856619	70944054
17	mir-1306	+	71703221	71703282	DGCR8	ENSP00000263209	+	71703113	71714629
18	chr18_24209	+	10114331	10114396	ATP2C2	ENSP00000397925	+	10053902	10132477
18	chr18_24215	+	10132275	10132360	ATP2C2	ENSP00000397925	+	10053902	10132477
18	mir-140	+	36237053	36237115	WWP2	ENSP00000348283	+	36128122	36244078
18	chr18_24462	+	38555397	38555463	AP1G1	ENSP00000409153	+	38515768	38567063
18	chr18_25222	-	45371147	45371208	NFKBID	ENSP00000252985	-	45366895	45373233
18	chr18_24601	+	49700555	49700617	GSK3A	ENSP00000412663	+	49699132	49705679
18	chr18_25387	-	51600647	51600707	LOC100851610	ENSBTAP00000026120	-	51569083	51634904
18	mir-330	-	51675671	51675735	EML2	ENSBTAP00000020933	-	51656791	51681597
18	chr18_25407	-	52239306	52239368	deprecated identifier	ENSBTAP00000038503	-	52235661	52264700
18	chr18_24821	+	58360196	58360256	PPP6R1	ENSBTAP00000040523	+	58353648	58367021
19	mir-423	+	20576022	20576081	NSRP1	ENSBTAP00000025760	+	20575772	20616885
19	chr19_25901	+	26547947	26548005	MPDU1	ENSP00000352876	+	26545862	26548733
19	chr19_26031	+	34937350	34937408	deprecated identifier	ENSP00000365589	+	34832978	34950837
19	chr19_26049	+	35675984	35676065	deprecated identifier	ENSBTAP00000004601	+	35667814	35676683
19	mir-10a	+	37059159	37059221	HOXB5	ENSP00000239151	+	37045584	37062186
19	chr19_26130	+	39261006	39261059	ERBB2	ENSBTAP00000029056	+	39249752	39266532
19	chr19_26135	+	39489506	39489566	PSMD3	ENSBTAP00000028608	+	39487655	39500131
19	chr19_27272	-	44188572	44188633	ARHGAP27	ENSBTAP00000010092	-	44182584	44189046
19	chr19_27287	-	46249468	46249516	MARCH10	ENSBTAP00000006082	-	46233097	46320109
19	chr19_27296	-	47232703	47232775	SMARCD2	ENSP00000392617	-	47229466	47233323
19	chr19_27313	-	47712510	47712567	PECAM1	ENSBTAP00000040327	-	47689319	47738792
19	chr19_27370	-	49818391	49818446	LRRC45	ENSP00000306760	-	49814719	49821687
19	chr19_27375	-	49841640	49841700	ASPSCR1	ENSP00000306625	-	49827157	49854929
19	mir-338	+	50499787	50499844	AATK	ENSP00000324196	+	50490715	50509720
19	chr19_26453	+	54628050	54628117	UNC13D	ENSBTAP00000018027	+	54622385	54636442
19	chr19_27451	-	54704171	54704235	ITGB4	ENSP00000200181	-	54693008	54721322
20	chr20_28037	-	10214577	10214635	OCLN	ENSBTAP00000000734	-	10179904	10219932
20	chr20_28040	-	10215566	10215628	OCLN	ENSBTAP00000000734	-	10179904	10219932
20	chr20_27808	+	41669146	41669207	DROSHA	ENSP00000425979	+	41658549	41777353
20	chr20_27920	+	70235581	70235642	SDHA	ENSP00000264932	+	70222455	70236156
21	chr21_29046	-	12160045	12160101	CHD2	ENSP00000377747	-	12090383	12181199
21	mir-211	-	25350873	25350931	TRPM1	ENSBTAP00000010233	-	25294937	25358709
21	chr21_28728	+	51889162	51889225	FANCM	ENSP00000267430	+	51836132	51894742
21	chr21_29392	-	61144083	61144165	BCL11B	ENSBTAP00000023987	-	61096041	61177815
22	mir-1814	+	10516002	10516086	TRANK1	ENSP00000416168	+	10451993	10521864
22	mir-26a-1	+	11255993	11256054	CTDSPL	ENSP00000273179	+	11238351	11265823
22	chr22_29598	+	12502861	12502934	RPSA	ENSP00000389351	+	12501904	12513865
22	chr22_29725*	+	35364032	35364086	MAGI1	ENSP00000385450	+	35249230	35900262
22	chr22_29726*	+	35364063	35364121	MAGI1	ENSP00000385450	+	35249230	35900262
22	let-7g	+	48418568	48418647	WDR82	ENSP00000296490	+	48417101	48427238
22	chr22_30312	-	49901044	49901122	SLC38A3	ENSBTAP00000011214	-	49900941	49906677
22	chr22_30347	-	51657585	51657640	DHX30	ENSBTAP00000030598	-	51650510	51663447
22	chr22_29939	+	52282793	52282865	CCDC12	ENSP00000416263	+	52274923	52312998
22	chr22_29940	+	52282841	52282900	CCDC12	ENSP00000416263	+	52274923	52312998
23	chr23_31037	-	2559666	2559729	deprecated identifier	ENSP00000402620	-	2283341	2589883
23	chr23_30522	+	10801048	10801110	TBC1D22B	ENSBTAP00000018938	+	10783273	10836509
23	chr23_31169	-	15534249	15534313	GUCA1B	ENSBTAP00000035936	-	15530749	15540645
23	chr23_30563	+	16118894	16118954	GLTSCR1L	ENSP00000377723	+	16092553	16124325
23	chr23_30581	+	17262975	17263035	TMEM63B	ENSBTAP00000028054	+	17244516	17265325
23	mir-877	-	26576904	26576990	ABCF1	ENSBTAP00000009098	-	26572528	26581550
24	chr24_32126	-	10948810	10948868	CDH7	ENSBTAP00000031052	-	10831110	10954772
24	chr24_31795	+	19779712	19779779	deprecated identifier	ENSBTAP00000006497	+	19604705	19905594
24	chr24_32150	-	20527643	20527702	FHOD3	ENSP00000257209	-	20454639	20746293
24	chr24_31823	+	23291665	23291724	NOL4	ENSP00000261592	+	23108123	23437832
24	chr24_31836	+	25002615	25002672	GAREM	ENSP00000269209	+	24899396	25050306
24	chr24_31863	+	31645981	31646034	ZNF521	ENSBTAP00000045301	+	31645296	31822724
24	mir-2285o	+	41094525	41094585	PTPRM	ENSBTAP00000053345	+	40645715	41137130
25	chr25_32977	-	2304748	2304835	SRRM2	ENSP00000301740	-	2300075	2314030
25	chr25_32991	-	2308297	2308360	SRRM2	ENSP00000301740	-	2300075	2314030
25	chr25_33021	-	4223017	4223073	LOC521021	ENSBTAP00000037314	-	4213436	4246967
25	chr25_32556	+	13233728	13233786	MKL2	ENSBTAP00000011499	+	13166196	13233994
25	chr25_32591*	+	15717108	15717169	XYLT1	ENSP00000261381	+	15669676	15912681
25	chr25_32592*	+	15717146	15717205	XYLT1	ENSP00000261381	+	15669676	15912681
25	chr25_32628	+	20033574	20033639	POLR3E	ENSBTAP00000043258	+	20031128	20055470
25	chr25_33153	-	25927412	25927492	LAT	ENSBTAP00000028315	-	25924557	25928403
25	chr25_33170	-	26288768	26288830	ALDOA	ENSP00000378669	-	26285883	26289106
25	chr25_33264	-	33554707	33554766	WBSCR22	ENSP00000401191	-	33553548	33565152
25	mir-3432	-	33879420	33879481	HIP1	ENSBTAP00000001039	-	33865759	33905081
25	mir-106b	+	36111125	36111183	MCM7	ENSP00000307288	+	36105097	36112214
25	mir-93	+	36111325	36111387	MCM7	ENSP00000307288	+	36105097	36112214
25	mir-25	+	36111531	36111591	MCM7	ENSP00000307288	+	36105097	36112214
26	mir-107	-	10301106	10301161	PANK1	ENSBTAP00000047024	-	10293547	10317614
26	mir-107	-	10301140	10301198	PANK1	ENSBTAP00000047024	-	10293547	10317614
26	chr26_33629	+	29858439	29858505	PDCD4	ENSBTAP00000025886	+	29854174	29868624
26	chr26_33637	+	31235817	31235875	TECTB	ENSBTAP00000043389	+	31220987	31238771
26	chr26_33652	+	32011011	32011071	TCF7L2	ENSP00000358404	+	31874626	32073128
26	chr26_33674	+	34080636	34080706	ATRNL1	ENSP00000347152	+	33964957	34634718
26	chr26_34027	-	34913041	34913100	GFRA1	ENSP00000393725	-	34881524	34947205
26	chr26_34045	-	37676048	37676105	EIF3A	ENSP00000358140	-	37661426	37686914
27	chr27_34291	+	35057507	35057571	AGPAT6	ENSBTAP00000007532	+	35041868	35057679
28	chr28_34716	+	12172149	12172209	BICC1	ENSP00000362993	+	12002732	12248754
28	mir-1296	+	19110374	19110439	JMJD1C	ENSP00000382204	+	19101792	19288953
28	chr28_34863	+	27443436	27443507	SEC24C	ENSP00000321845	+	27425467	27444310
28	chr28_35180	-	31324580	31324644	DLG5	ENSP00000361467	-	31284966	31403189
29	chr29_35833	-	23382522	23382583	PRMT3	ENSBTAP00000017861	-	23345617	23479544
29	chr29_35521	+	39006598	39006676	TAF6L	ENSP00000294168	+	39004540	39011353
29	chr29_35549	+	40317069	40317129	PLCB3	ENSP00000279230	+	40312600	40325710
29	chr29_36082	-	42216376	42216427	RIN1	ENSP00000310406	-	42210626	42217090
29	chr29_36102	-	43409223	43409278	CHKA	ENSP00000265689	-	43407939	43434764
29	mir-483	+	47043095	47043156	IGF2	ENSP00000391826	+	47037038	47044306
29	chr29_36163	-	47799458	47799521	RPLP2	ENSBTAP00000002326	-	47798645	47800524
X	mir-652	+	15520247	15520310	TMEM164	ENSP00000361143	+	15464875	15639832
X	mir-1277	-	22058580	22058638	WDR44	ENSBTAP00000024883	-	22005257	22092108
X	mir-6119	-	23686577	23686640	deprecated identifier	ENSP00000391684	-	23686373	23687920
X	chrX_39346	+	31062856	31062917	GRIA3	ENSP00000360302	+	30971433	31274010
X	mir-504	-	41094447	41094506	TMEM164**	ENSBTAP00000026897	-	41060142	41273951
X	mir-3431	-	53483208	53483270	GABRE	ENSP00000359353	-	53481559	53493098
X	mir-224	-	53485143	53485211	GABRE	ENSP00000359353	-	53481559	53493098
X	mir-452	-	53486179	53486240	GABRE	ENSP00000359353	-	53481559	53493098
X	chrX_39444	+	54609743	54609804	deprecated identifier	ENSBTAP00000048204	+	54607719	54609972
X	mir-361*	+	58928654	58928710	CHM	ENSP00000350386	+	58792250	59002066
X	mir-361*	+	58928688	58928748	CHM	ENSP00000350386	+	58792250	59002066
X	chrX_40070	-	72028410	72028466	NONO	ENSBTAP00000016122	-	72024224	72031140
X	mir-98*	-	84904975	84905055	HUWE1	ENSBTAP00000008060	-	84885745	85003849
X	mir-98*	-	84905033	84905080	HUWE1	ENSBTAP00000008060	-	84885745	85003849
*Overlapping precursors producing identical miRNA
**Host genes annotated by homology with human, mouse and cow
Predicted precursors are in italic
The locations of goat mRNA were obtained from: http://goat.kiz.ac.cn/GGD/download1.htm.
