# Supplementary material for: Annotation of the goat genome using next generation sequencing of microRNA expressed by the lactating mammary gland: comparison of three approaches
Source: BMC Genomics. 2015 Apr 11;16(1):285. doi: 10.1186/s12864-015-1471-y (PMC4430871; doi:10.1186/s12864-015-1471-y)
Supplement: Additional file 10: Table S7. — Intragenic precursors conserved in human, mouse, cattle and goat. [file 12864_2015_1471_MOESM10_ESM.xlsx]

## Sheet: Conserved intragenic precursors
Table S7: Intragenic precursors conserved in human, mouse, cattle and goat
human						mouse						cow						goat
miRNA gene	location within host gene				host gene name	miRNA gene	location within host gene				host gene name	miRNA gene	location within host gene				host gene name	miRNA gene	location within host gene				host gene name
	Chromosome	Strand	Start (bp)	Stop (bp)			chromosome	Strand	Start (bp)	Stop (bp)			chromosome	Strand	Start (bp)	Stop (bp)			chromosome	Strand	Start (bp)	Stop (bp)
let-7g	3	-	52302294	52302377	WDR82	let-7g	9	+	106178840	106178927	Wdr82	let-7g	22	+	49189340	49189422	WDR82P1	let-7g	22	+	48418568	48418647	WDR82
mir-101-2	9	+	4850297	4850375	RCL1	mir-101b	19	+	29135279	29135375	Rcl1	mir-101-2	8	-	39940832	39940910	RCL1	mir-101-2	8	-	38479250	38479309	RCL1
mir-103a-2	20	+	3898141	3898218	PANK2	mir-103-2	2	+	131288052	131288137	Pank2	mir-103-2	13	-	51742422	51742497	PANK2	mir-103	13	-	49580266	49580326	PANK2
mir-106b	7	-	99691616	99691697	MCM7	mir-106b	5	-	138165737	138165818	Mcm7	mir-106b	25	+	36892046	36892125	MCM7	mir-106b	25	+	36111125	36111183	MCM7
mir-107	10	-	91352504	91352584	PANK1	mir-107	19	-	34820687	34820773	Pank1	mir-107	26	-	11287994	11288074	PANK1	mir-107*	26		10301106	10301161	PANK1
																		mir-107*	26	-	10301140	10301198	PANK1
mir-128-1	22	+	136422967	136423048	R3HDM1	mir-128-1	1	+	128202361	128202430	R3hdm1	mir-128-1	2	-	62007752	62007833	R3HDM1	mir-128-1	2	-	60998586	60998642	R3HDM1
mir-1306	22	+	20073581	20073665	DCGR8	mir-1306	16	-	18284239	18284317	Dgcr8	mir-1306	17	+	74987969	74988026	DGCR8	mir-1306	17	+	71703221	71703282	DGCR8
mir-140	16	+	69966984	69967083	WWP2	mir-140	8	+	107551244	107551313	Wwp2	mir-140	18	+	37088137	37088230	WWP2	mir-140	18	+	36237053	36237115	WWP2
mir-151a	8	-	141742663	141742752	PTK2	mir-151	15	-	73254815	73254882	Ptk2	mir-151	14	+	4030319	4030387	PTK2	mir-151a	14	+	13562559	13562617	PTK2
mir-15b	3	+	160122376	160122473	SMC4	mir-15b	3	+	69009772	69009835	Smc4	mir-15b	1	-	107923379	107923476	SMC4	mir-15b	1	-	105008115	105008174	SMC4
mir-16-2	3	+	160404745	160404825	SMC4	mir-16-2	3	+	69009902	69009996	Smc4	mir-16b	1	-	107923236	107923328	SMC4	mir-16b	1	-	105007967	105008029	SMC4
mir-186	1	+	71533314	71533399	ZRANB2	mir-186	3	+	157544279	157544349	Zranb2	mir-186	3	+	74462295	74462380	ZRANB2	mir-186	3	+	70667039	70667100	ZRANB2
mir-204	9	-	73424891	73425000	TRPM3	mir-204	19	+	22750605	22750672	Trpm3	mir-204	8	-	47259539	47259634	TRPM3	mir-204	8	-	45607913	45607973	TRPM3
mir-211	15	-	31357235	31357344	TRPM1	mir-211	7	+	64205806	64205911	Trpm1	mir-211	21	-	28046409	28046518	TRPM1	mir-211	21	-	25350873	25350931	TRPM1
mir-218-1	4	+	20529898	20530007	SLIT2	mir-218-1	5	+	48223942	48224051	Slit2	mir-218-1	6	+	41545029	41545138	SLIT2	mir-218-1	6	+	38228325	38228389	SLIT2
mir-224	X	-	151127050	151127130	GABRE	mir-224	X	-	72261031	72261112	Gabre	mir-224	X	-	34664590	34664670	GABRE	mir-224	X	-	53485143	53485211	GABRE
mir-25	7	-	99691183	99691266	MCM7	mir-25	5	-	138165321	138165404	Mcm7	mir-25	25	+	36892449	36892532	MCM7	mir-25	25	+	36111531	36111591	MCM7
mir-26a-1	3	+	38010895	38010971	CTDSPL	mir-26a-1	9	+	119031796	119031885	Ctdspl	mir-26a-1	22	+	11457900	11457989	CTDSPL	mir-26a-1	22	+	11255993	11256054	CTDSPL
mir-26a-2	12	-	58218392	58218475	CTDSP2	mir-26a-2	10	+	126995530	126995613	Ctdsp2	mir-26a-2	5	+	55977923	55978006	CTDSP2	mir-26a-2	5	+	54100779	54100839	CTDSP2
mir-26b	2	+	219267369	219267445	CTDSP1	mir-26b	1	+	74394310	74394394	Ctdsp1	mir-26b	2	+	107133394	107133478	CTDSP1	mir-26b	2	+	105785983	105786040	CTDSP1
mir-28	3	+	188406569	188406654	LPP	mir-28a	16	+	24827855	24827940	Lpp	mir-28	1	-	79250531	79250616	LPP	mir-28	1	-	77076349	77076411	LPP
mir-30e	1	+	41220027	41220118	NFYC	mir-30e	4	-	120772606	120772697	Nfyc	mir-30e	3	-	106062492	106062583	NFYC	mir-30e	3	-	101654115	101654179	NFYC
mir-32	9	-	111808509	111808578	TMEM245	mir-32	4	-	56895229	56895298	Tmem245	mir-32	8	-	100305160	100305229	TMEM245	mir-32	8	-	96669020	96669082	TMEM245
mir-33a	22	+	42296948	42297016	SREBF2	mir-33	15	+	82198122	82198190	Srebf2	mir-33a	5	+	113410750	113410818	SREBF2	mir-33a	5	+	104076801	104076862	SREBF2
mir-330	19	-	46142252	46142345	EML2	mir-330	7	+	19181465	19181562	Eml2	mir-330	18	-	53654146	53654239	EML2	mir-330	18	-	51675671	51675735	EML2
mir-335	7	+	130135952	130136045	MEST	mir-335	6	+	30741299	30741396	Mest	mir-335	4	+	95070993	95071084	MEST	mir-335	4	+	91760732	91760790	MEST
mir-338	17	-	79099683	79099749	AATK	mir-338	11	-	120014765	120014862	Aatk	mir-338	19	+	52189629	52189720	AATK	mir-338	19	+	50499787	50499844	AATK
mir-340	5	-	179442303	179442397	RNF130	mir-340	11	+	50069702	50069799	Rnf130	mir-340	7	+	1146988	1147082	RNF130	mir-340	7	+	734488	734553	RNF130
mir-361	X	-	85158641	85158712	CHM	mir-361	X	-	113074824	113074893	Chm	mir-361	X	+	74328422	74328492	CHM	mir-361*	X	+	58928654	58928710	CHM
																		mir-361*	X	+	58928688	58928748	CHM
mir-423	17	+	28444097	28444190	NSRP1	mir-423	11	-	77078064	77078172	Cdcc55 (ortholog)	mir-423	19	+	21799484	21799577	NSRP1	mir-423	19	+	20576022	20576081	NSRP1
mir-452	X	-	151128100	151128184	GABRE	mir-452	X	-	72262224	72262308	Gabre	mir-452	X	-	34665624	34665708	GABRE	mir-452	X	-	53486179	53486240	GABRE
mir-455	9	+	116971714	116971809	COL27A1	mir-455	4	+	63256851	63256932	Col27a1	mir-455	8	+	105147047	105147135	COL27A1	mir-455	8	+	101427455	101427515	COL27A1
mir-483	11	-	2155364	2155439	IGF2	mir-483	7	-	142654924	142654996	Igf2	mir-483	29	+	50061107	50061174	IGF2	mir-483	29	+	47043095	47043156	IGF2
mir-491	9	+	20716104	20716187	FOCAD	mir-491	4	+	88122040	88122125	Focad	mir-491	8	-	23661686	23661769	KIAA1797	mir-491	8	-	22778369	22778425	KIAA1797
mir-504	X	-	137749872	137749954	FGF13	mir-504	X	-	59097658	59097736	Fgf13	mir-504	X	-	22083689	22083771	FGF13	mir-504	X	-	41094447	41094506	FGF13
mir-652	X	+	109298557	109298654	TMEM164	mir-652	X	+	142739000	142739097	Tmem164	mir-652	X	+	62939283	62939380	TMEM164	mir-652	X	+	15520247	15520310	TMEM164
mir-664a	1	-	220373880	220373961	RAB3GAP2	mir-664	1	+	185242975	185243043	Rab3gap2	mir-664b	16	-	24379877	24379936	RAB3GAP2	mir-664	16	-	21434666	21434727	RAB3GAP2
mir-671	7	+	150935507	150935624	CHPF2	mir-671	5	+	24592114	24592211	Chpf2	mir-671	4	+	114614902	114615019	CHPF2	mir-671	4	+	109823292	109823352	CHPF2
miR-7-1	9	-	83969748	83969857	HNRNPK	mir-7a-1	13	-	58392779	58392886	Hrnrpk	mir-7-2	8	-	78575531	78575639	HNRNPK	mir-7-2	8	-	75387899	75387963	HNRNPK
mir-874	5	-	136983261	136983338	KLHL3	mir-874	13	-	58023125	58023200	Klhl3	mir-874	7	-	50687424	50687499	KLHL3	mir-874	7	-	45249024	45249081	KLHL3
mir-877	6	+	30552109	30552194	ABCF1	mir-877	17	-	35960730	35960814	Abcf1	mir-877	23	-	28203151	28203252	ABCF1	mir-877	23	-	26576904	26576990	ABCF1
mir-93	7	-	99691391	99691470	MCM7	mir-93	5	-	138165523	138165610	Mcm7	mir-93	25	+	36892249	36892325	MCM7	mir-93	25	+	36111325	36111387	MCM7
mir-98	X	-	53583184	53583302	HUWE1	mir-98	X	+	151913214	151913321	Huwe1	mir-98	X	-	96382628	96382746	HUWE1	mir-98*	X	-	84904975	84905055	HUWE1
																		mir-98*	X	-	84905033	84905080	HUWE1
*Overlapping miRNA producing identical miRNA
AATK: apoptosis-associated tyrosine kinase, ABCF1: ATP-binding cassette, sub-family F (GCN20), member 1, CHM: choroideremia (Rab escort protein 1), COL27A1: collagen, type XXVII, alpha 1, CTDSP1: CTD (carboxy-terminal domain, RNA polymerase II, polypeptide A) small phosphatase 1, CTDSP2: CTD (carboxy-terminal domain, RNA polymerase II, polypeptide A) small phosphatase 2, CTDSPL: CTD (carboxy-term…
Human, mouse and cattle miRNA were downloaded from miRBase v21, and protein-coding genes were downloaded from BioMartEnsembl (http://www.ensembl.org/biomart). The locations of goat mRNA were obtained from http://goat.kiz.ac.cn/GGD/download1.htm.
