# Supplementary material for: Annotation of the goat genome using next generation sequencing of microRNA expressed by the lactating mammary gland: comparison of three approaches
Source: BMC Genomics. 2015 Apr 11;16(1):285. doi: 10.1186/s12864-015-1471-y (PMC4430871; doi:10.1186/s12864-015-1471-y)
Supplement: Additional file 11: Table S8. — Bovine QTL associated with milk. [file 12864_2015_1471_MOESM11_ESM.xlsx]

## Sheet: Bovine QTL associated with milk
Table S8: Bovine QTL associated with milk.
Chromosome	Start (bp)	Stop (bp)	Strand	Type	QTL ID	Name	Abbreviation	PUBMED ID	Trait ID
1	96606390	150916833	+	Milk_QTL	QTL_ID=21533	"Milk alpha-casein percentage"	MACASP	19397519	1386
1	149192017	149192216	+	Milk_Association	QTL_ID=15761	"Milk alpha-casein percentage"	MACASP	21605784	1386
1	154127366	154127565	+	Milk_Association	QTL_ID=20134	"Milk protein percentage"	PP	22281351	1041
1	16325067	16325266	+	Milk_Association	QTL_ID=15760	"Milk alpha-lactalbumin percentage"	MALACTP	21605784	1420
1	133192654	133401457	+	Milk_QTL	QTL_ID=4762	"Milk protein percentage"	PP	18218765	1041
1	151960850	152169653	+	Milk_QTL	QTL_ID=4763	"Milk protein percentage"	PP	18218765	1041
1	154785807	154994610	+	Milk_QTL	QTL_ID=4764	"Milk protein percentage"	PP	18218765	1041
1	90001667	90001866	+	Milk_Association	QTL_ID=22574	"Milk fat percentage"	FP	22916942	1037
1	11335598	11544401	+	Health_QTL	QTL_ID=13227	"Somatic cell score"	SCS	20855026	1005
1	2555351	19367110	+	Milk_QTL	QTL_ID=2510	"Milk protein yield"	PY	11178740	1042
1	142649753	142858556	+	Health_QTL	QTL_ID=2763	"Somatic cell score"	SCS	14556700	1005
1	138367409	154890208	+	Milk_QTL	QTL_ID=1513	"Milk fat yield"	FY	16533362	1039
1	151752047	151960849	+	Milk_Association	QTL_ID=6146	"Milk yield (EBV)"	MY	18650300	1161
1	149652804	149653003	+	Milk_Association	QTL_ID=14888	"Milk yield (EBV)"	MY	21048968	1161
1	151960850	152169653	+	Milk_QTL	QTL_ID=2433	"Milk protein yield"	PY	11015574	1042
1	153978529	154187331	+	Milk_QTL	QTL_ID=10120	"Milk yield (daughter deviation) "	DDMY	12487475	1158
1	2555351	19367110	+	Milk_QTL	QTL_ID=2504	"Milk fat yield"	FY	11178740	1039
1	2555351	19367110	+	Milk_QTL	QTL_ID=2505	"Milk protein percentage"	PP	11178740	1041
1	2555351	19367110	+	Milk_QTL	QTL_ID=2506	"Milk fat percentage"	FP	11178740	1037
1	2701299	50444332	+	Milk_QTL	QTL_ID=2728	"Milk protein yield"	PY	9691050	1042
1	19367111	25857188	+	Milk_QTL	QTL_ID=2499	"Milk fat yield"	FY	11178740	1039
1	25857189	32091963	+	Milk_QTL	QTL_ID=2500	"Milk protein yield"	PY	11178740	1042
1	32091964	58289326	+	Milk_QTL	QTL_ID=2502	"Milk protein yield"	PY	11178740	1042
1	41072110	41280913	+	Milk_Association	QTL_ID=6145	"Milk yield (EBV)"	MY	18650300	1161
1	50339931	50548734	+	Health_QTL	QTL_ID=3175	"Somatic cell score"	SCS	14762087	1005
1	2555351	19367110	+	Milk_QTL	QTL_ID=2507	"Milk fat percentage"	FP	11178740	1037
1	79513020	132497971	+	Milk_QTL	QTL_ID=2508	"Milk protein yield"	PY	11178740	1042
1	154890109	154890208	+	Milk_QTL	QTL_ID=1514	"Milk energy yield"	EY	16533362	1129
1	2555351	50444332	+	Milk_QTL	QTL_ID=10211	"Milk yield (daughter deviation) "	DDMY	7713441	1158
1	105642070	133297055	+	Milk_QTL	QTL_ID=2582	"Milk yield"	MY	12778594	1044
1	2555351	19367110	+	Milk_QTL	QTL_ID=2509	"Milk yield"	MY	11178740	1044
1	27778964	27779163	+	Production_Association	QTL_ID=20132	"Milk profitability index"	MPIND	22281351	1512
1	32091964	58289326	+	Milk_QTL	QTL_ID=2503	"Milk yield"	MY	11178740	1044
1	149681526	149681725	+	Production_Association	QTL_ID=20133	"Milk profitability index"	MPIND	22281351	1512
1	25857189	32091963	+	Milk_QTL	QTL_ID=2501	"Milk yield"	MY	11178740	1044
1	158336968	158337067	+	Milk_QTL	QTL_ID=5044	"Milk yield"	MY	18298935	1044
1	118485609	118694411	+	Milk_QTL	QTL_ID=6043	"Milk protein yield (EBV)"	PY	18650300	1160
1	141188131	141396933	+	Health_Association	QTL_ID=6150	"Somatic cell score (EBV)"	SCS	18650300	1208
1	145364195	145572997	+	Milk_QTL	QTL_ID=6044	"Milk protein yield (EBV)"	PY	18650300	1160
1	149498579	149707381	+	Milk_Association	QTL_ID=6147	"Milk fat yield (EBV)"	FY	18650300	1159
1	151752047	151960849	+	Milk_Association	QTL_ID=6149	"Milk protein yield (EBV)"	PY	18650300	1160
1	2555351	23349382	+	Milk_QTL	QTL_ID=10380	"Milk fat percentage (daughter deviation)"	DD%F	14762092	1034
1	26233035	26441837	+	Milk_QTL	QTL_ID=10378	"Milk fat yield (daughter deviation)"	DDF	14762092	1035
1	41072110	41280913	+	Milk_Association	QTL_ID=6148	"Milk protein yield (EBV)"	PY	18650300	1160
1	23349383	32083611	+	Milk_QTL	QTL_ID=10379	"Milk protein yield (daughter deviation)"	DDPY	14762092	1157
1	158336968	158337067	+	Milk_QTL	QTL_ID=6042	"Milk protein yield (EBV)"	PY	18650300	1160
1	152065252	158337067	+	Milk_QTL	QTL_ID=16060	"Milk fat percentage (EBV)"	FP	21117339	1266
1	142754155	152065251	+	Milk_QTL	QTL_ID=11321	"Milk fat yield (EBV)"	FY	19841231	1159
1	112947112	113155914	+	Health_QTL	QTL_ID=10124	"Somatic cell score (DYD)"	SCS	12487475	1237
1	133192654	133401457	+	Milk_QTL	QTL_ID=4705	"Milk yield"	MY	18218765	1044
1	143276163	143484965	+	Milk_QTL	QTL_ID=10121	"Milk protein yield (daughter deviation)"	DDPY	12487475	1157
1	151960850	152169653	+	Milk_QTL	QTL_ID=4706	"Milk yield"	MY	18218765	1044
1	155516619	155725421	+	Health_QTL	QTL_ID=10125	"Somatic cell score (DYD)"	SCS	12487475	1237
1	11335598	11544401	+	Milk_QTL	QTL_ID=4702	"Milk yield"	MY	18218765	1044
1	75168913	75377715	+	Milk_QTL	QTL_ID=10122	"Milk protein yield (daughter deviation)"	DDPY	12487475	1157
1	86015662	158337067	+	Milk_QTL	QTL_ID=4704	"Milk yield"	MY	18218765	1044
1	92453286	92662088	+	Milk_QTL	QTL_ID=10123	"Milk protein yield (daughter deviation)"	DDPY	12487475	1157
1	1210924	2025255	+	Production_QTL	QTL_ID=10630	"Weaning weight-maternal milk"	MILK	20477797	1273
1	145956325	145956524	+	Milk_Association	QTL_ID=14912	"Milk protein yield (EBV)"	PY	21048968	1160
1	149155249	149155448	+	Milk_Association	QTL_ID=14913	"Milk protein yield (EBV)"	PY	21048968	1160
1	149652804	149653003	+	Milk_Association	QTL_ID=14914	"Milk protein yield (EBV)"	PY	21048968	1160
1	154785756	154785955	+	Milk_Association	QTL_ID=14915	"Milk protein yield (EBV)"	PY	21048968	1160
1	31095407	50444332	+	Production_QTL	QTL_ID=10639	"Weaning weight-maternal milk"	MILK	20477797	1273
1	97123424	97123623	+	Milk_Association	QTL_ID=16207	"Milk fat yield (EBV)"	FY	21198698	1159
1	97123424	97123623	+	Milk_Association	QTL_ID=16208	"Milk protein yield (EBV)"	PY	21198698	1160
1	97123424	97123623	+	Milk_Association	QTL_ID=16209	"Milk fat percentage (EBV)"	FP	21198698	1266
1	2555351	50444332	+	Milk_QTL	QTL_ID=10212	"Milk protein yield (daughter deviation)"	DDPY	7713441	1157
1	135639547	135848349	+	Milk_Association	QTL_ID=12142	"Milk fat yield (EBV)"	FY	20449817	1159
1	61780207	78193999	+	Production_QTL	QTL_ID=10642	"Weaning weight-maternal milk"	MILK	20477797	1273
2	5749591	6534521	+	Milk_Association	QTL_ID=18825	"Milk protein yield"	PY	21700058	1042
2	5749591	6534521	+	Milk_Association	QTL_ID=18826	"Milk fat yield"	FY	21700058	1039
2	70140411	70140610	+	Milk_Association	QTL_ID=20014	"Milk polyunsaturated fatty acid content"	MPUFA	22114848	1510
2	70140411	70140610	+	Milk_Association	QTL_ID=20015	"Milk polyunsaturated fatty acid content"	MPUFA	22114848	1510
2	70140005	70140204	+	Milk_Association	QTL_ID=20016	"Milk polyunsaturated fatty acid content"	MPUFA	22114848	1510
2	104964012	105175503	+	Health_Association	QTL_ID=15950	"Somatic cell score"	SCS	21774621	1005
2	104964012	105175503	+	Health_Association	QTL_ID=15951	"Somatic cell score"	SCS	21774621	1005
2	10831846	11043337	+	Milk_QTL	QTL_ID=4765	"Milk protein percentage"	PP	18218765	1041
2	81020932	81232423	+	Milk_QTL	QTL_ID=4766	"Milk protein percentage"	PP	18218765	1041
2	86509527	86721018	+	Milk_Association	QTL_ID=9985	"Milk protein yield"	PY	17033032	1042
2	80978634	81190124	+	Health_QTL	QTL_ID=13228	"Somatic cell score"	SCS	20855026	1005
2	107478491	107478690	+	Milk_Association	QTL_ID=16146	"Milk yield (EBV)"	MY	21198698	1161
2	137060325	137060424	+	Milk_QTL	QTL_ID=3530	"Milk fat percentage"	FP	14762091	1037
2	137060325	137060424	+	Milk_QTL	QTL_ID=3529	"Milk protein yield"	PY	14762091	1042
2	127630961	137060424	+	Milk_QTL	QTL_ID=1515	"Milk fat yield"	FY	16533362	1039
2	10937592	26256172	+	Milk_QTL	QTL_ID=2651	"Milk protein percentage"	PP	14762090	1041
2	26150427	26361918	+	Milk_QTL	QTL_ID=2434	"Milk protein percentage"	PP	11015574	1041
2	34258058	34258257	+	Milk_Association	QTL_ID=16211	"Milk yield (EBV)"	MY	21198698	1161
2	5618675	31594488	+	Milk_QTL	QTL_ID=1675	"Milk fat yield"	FY	16167984	1039
2	26262518	31589201	+	Milk_QTL	QTL_ID=2729	"Milk fat percentage"	FP	9691050	1037
2	31594489	43933524	+	Milk_QTL	QTL_ID=1677	"Milk protein yield"	PY	16167984	1042
2	31594489	61057392	+	Milk_QTL	QTL_ID=2650	"Milk fat percentage"	FP	14762090	1037
2	53889261	66027683	+	Milk_QTL	QTL_ID=2515	"Milk protein percentage"	PP	11290723	1041
2	31594489	96411700	+	Milk_QTL	QTL_ID=2737	"Milk fat yield"	FY	9691050	1039
2	82849970	106913645	+	Health_QTL	QTL_ID=3601	"Somatic cell score"	SCS	12729552	1005
2	82849970	106913645	+	Health_QTL	QTL_ID=3600	"Somatic cell score"	SCS	12729552	1005
2	96953400	96953599	+	Milk_Association	QTL_ID=16151	"Milk yield (EBV)"	MY	21198698	1161
2	105350866	105351065	+	Milk_Association	QTL_ID=16216	"Milk yield (EBV)"	MY	21198698	1161
2	137060325	137060424	+	Milk_QTL	QTL_ID=4618	"Milking speed"	MSPD	10791796	1099
2	127630961	137060424	+	Milk_QTL	QTL_ID=1516	"Milk energy yield"	EY	16533362	1129
2	119141862	122842039	+	Milk_QTL	QTL_ID=3528	"Milk yield"	MY	14762091	1044
2	18592776	61057392	+	Milk_QTL	QTL_ID=2583	"Milk yield"	MY	12778594	1044
2	70140411	70140610	+	Milk_Association	QTL_ID=20003	"Milk saturated to unsaturated fatty acid ratio"	MSFAUFAR	22114848	1511
2	70140411	70140610	+	Milk_Association	QTL_ID=20004	"Milk saturated to unsaturated fatty acid ratio"	MSFAUFAR	22114848	1511
2	70140005	70140204	+	Milk_Association	QTL_ID=20012	"Milk monounsaturated fatty acid content"	MMUFA	22114848	1509
2	70140005	70140204	+	Milk_Association	QTL_ID=20009	"Milk saturated fatty acid content"	MSFA	22114848	1508
2	70140411	70140610	+	Milk_Association	QTL_ID=20056	"Milk fatty acid unsaturated index"	FA-UI	22114848	1304
2	70140411	70140610	+	Milk_Association	QTL_ID=20006	"Milk saturated fatty acid content"	MSFA	22114848	1508
2	70140411	70140610	+	Milk_Association	QTL_ID=20059	"Milk fatty acid unsaturated index"	FA-UI	22114848	1304
2	70140005	70140204	+	Milk_Association	QTL_ID=20008	"Milk saturated fatty acid content"	MSFA	22114848	1508
2	70140411	70140610	+	Milk_Association	QTL_ID=20058	"Milk fatty acid unsaturated index"	FA-UI	22114848	1304
2	70140005	70140204	+	Milk_Association	QTL_ID=20011	"Milk monounsaturated fatty acid content"	MMUFA	22114848	1509
2	70140411	70140610	+	Milk_Association	QTL_ID=20007	"Milk saturated fatty acid content"	MSFA	22114848	1508
2	70140005	70140204	+	Milk_Association	QTL_ID=20057	"Milk fatty acid unsaturated index"	FA-UI	22114848	1304
2	70140005	70140204	+	Milk_Association	QTL_ID=20005	"Milk saturated to unsaturated fatty acid ratio"	MSFAUFAR	22114848	1511
2	70140411	70140610	+	Milk_Association	QTL_ID=20013	"Milk monounsaturated fatty acid content"	MMUFA	22114848	1509
2	70140772	70140971	+	Milk_Association	QTL_ID=20010	"Milk saturated fatty acid content"	MSFA	22114848	1508
2	96953400	96953599	+	Milk_Association	QTL_ID=16152	"Milk fat yield (EBV)"	FY	21198698	1159
2	120328607	120540098	+	Health_Association	QTL_ID=6152	"Somatic cell score (EBV)"	SCS	18650300	1208
2	53995007	97819395	+	Milk_QTL	QTL_ID=4494	"Milk protein yield"	PY	17582132	1042
2	10831846	11043337	+	Milk_QTL	QTL_ID=4707	"Milk yield"	MY	18218765	1044
2	17313252	18019193	+	Milk_QTL	QTL_ID=10127	"Milk fat yield (daughter deviation)"	DDF	12487475	1035
2	81020932	81232423	+	Milk_QTL	QTL_ID=4708	"Milk yield"	MY	18218765	1044
2	7214446	7425936	+	Milk_QTL	QTL_ID=10126	"Milk fat yield (daughter deviation)"	DDF	12487475	1035
2	106807900	107019391	+	Milk_QTL	QTL_ID=4709	"Milk yield"	MY	18218765	1044
2	107478491	107478690	+	Milk_Association	QTL_ID=16147	"Milk protein yield (EBV)"	PY	21198698	1160
2	107478491	107478690	+	Milk_Association	QTL_ID=16148	"Milk fat percentage (EBV)"	FP	21198698	1266
2	107478491	107478690	+	Milk_Association	QTL_ID=16149	"Milk protein percentage (EBV)"	PP	21198698	1162
2	107478491	107478690	+	Health_Association	QTL_ID=16150	"Somatic cell score (EBV)"	SCS	21198698	1208
2	26781259	26781458	+	Milk_Association	QTL_ID=14931	"Milk fat percentage (EBV)"	FP	21048968	1266
2	34258058	34258257	+	Milk_Association	QTL_ID=16212	"Milk protein yield (EBV)"	PY	21198698	1160
2	34258058	34258257	+	Milk_Association	QTL_ID=16213	"Milk fat percentage (EBV)"	FP	21198698	1266
2	34258058	34258257	+	Milk_Association	QTL_ID=16214	"Milk protein percentage (EBV)"	PP	21198698	1162
2	74934571	109342593	+	Health_QTL	QTL_ID=16040	"Somatic cell score (DYD)"	SCS	20536635	1237
2	96953400	96953599	+	Milk_Association	QTL_ID=16153	"Milk protein yield (EBV)"	PY	21198698	1160
2	96953400	96953599	+	Milk_Association	QTL_ID=16154	"Milk fat percentage (EBV)"	FP	21198698	1266
2	96953400	96953599	+	Milk_Association	QTL_ID=16155	"Milk protein percentage (EBV)"	PP	21198698	1162
2	105350866	105351065	+	Milk_Association	QTL_ID=16218	"Milk protein percentage (EBV)"	PP	21198698	1162
2	105350866	105351065	+	Milk_Association	QTL_ID=16217	"Milk fat percentage (EBV)"	FP	21198698	1266
2	86509527	86721018	+	Milk_Association	QTL_ID=9983	"Milk fat percentage (daughter deviation)"	DD%F	17033032	1034
2	86509527	86721018	+	Milk_Association	QTL_ID=9984	"Milk protein percentage (daughter deviation)"	DD%P	17033032	1040
2	104964012	105175503	+	Milk_Association	QTL_ID=14035	"Milk fat yield (daughter deviation)"	DDF	21054834	1035
2	86192290	86403781	+	Milk_QTL	QTL_ID=6045	"Milk protein yield (EBV)"	PY	18650300	1160
2	70850891	82849969	+	Production_QTL	QTL_ID=10664	"Weaning weight-maternal milk"	MILK	20477797	1273
3	17272957	17464749	+	Health_Association	QTL_ID=21104	"Somatic cell score"	SCS	22535401	1005
3	110682184	121430405	+	Milk_QTL	QTL_ID=4770	"Milk protein percentage"	PP	18218765	1041
3	59676846	59868638	+	Milk_QTL	QTL_ID=4767	"Milk protein percentage"	PP	18218765	1041
3	55015970	55207761	+	Milk_QTL	QTL_ID=4768	"Milk protein percentage"	PP	18218765	1041
3	69234379	69426170	+	Milk_QTL	QTL_ID=4769	"Milk protein percentage"	PP	18218765	1041
3	27871931	31203673	+	Health_QTL	QTL_ID=13229	"Somatic cell score"	SCS	20855026	1005
3	59638487	59830279	+	Milk_Association	QTL_ID=10389	"Milk protein percentage"	PP	9649542	1041
3	104975391	105167182	+	Milk_Association	QTL_ID=13226	"Milk protein yield"	PY	20855021	1042
3	104975391	105167182	+	Milk_Association	QTL_ID=13224	"Milk protein yield"	PY	20855021	1042
3	104975391	105167182	+	Milk_Association	QTL_ID=13225	"Milk protein yield"	PY	20855021	1042
3	107333569	107333768	+	Milk_Association	QTL_ID=22662	"Milk yield (ECM)"	MY	23031337	1532
3	113907308	113907507	+	Milk_Association	QTL_ID=16156	"Milk yield (EBV)"	MY	21198698	1161
3	114492226	114684017	+	Health_QTL	QTL_ID=2764	"Somatic cell score"	SCS	14556700	1005
3	9676949	19579830	+	Milk_QTL	QTL_ID=2601	"Milk protein percentage"	PP	12778594	1041
3	9676949	19579830	+	Milk_QTL	QTL_ID=2594	"Milk fat percentage"	FP	12778594	1037
3	13946564	16994857	+	Milk_QTL	QTL_ID=2655	"Milk fat yield"	FY	14762090	1039
3	13946564	16994857	+	Milk_QTL	QTL_ID=2656	"Milk protein percentage"	PP	14762090	1041
3	16898962	17090753	+	Milk_QTL	QTL_ID=2467	"Milk protein percentage"	PP	12416823	1041
3	16898962	17090753	+	Milk_QTL	QTL_ID=2439	"Milk protein percentage"	PP	11015574	1041
3	16898962	17090753	+	Milk_QTL	QTL_ID=2438	"Milk fat percentage"	FP	11015574	1037
3	16076273	44357058	+	Milk_QTL	QTL_ID=2437	"Milk protein yield"	PY	11015574	1042
3	16898962	17090753	+	Milk_QTL	QTL_ID=2436	"Milk fat yield"	FY	11015574	1039
3	1802852	59734383	+	Health_QTL	QTL_ID=2490	"Somatic Cell Count"	SCC	11845286	1004
3	27020671	27212462	+	Milk_QTL	QTL_ID=2469	"Milk fat percentage"	FP	12416823	1037
3	27020671	27212462	+	Milk_QTL	QTL_ID=2470	"Milk protein percentage"	PP	12416823	1041
3	27020671	27212462	+	Milk_QTL	QTL_ID=2441	"Milk protein percentage"	PP	11015574	1041
3	27020671	27212462	+	Milk_QTL	QTL_ID=2440	"Milk fat percentage"	FP	11015574	1037
3	37375697	37567489	+	Milk_Association	QTL_ID=6154	"Milk yield (EBV)"	MY	18650300	1161
3	23246990	45659348	+	Milk_QTL	QTL_ID=2549	"Milk fat percentage"	FP	11417712	1037
3	23246990	45659348	+	Milk_QTL	QTL_ID=2550	"Milk protein percentage"	PP	11417712	1041
3	27116567	76718680	+	Milk_QTL	QTL_ID=2654	"Milk protein percentage"	PP	14762090	1041
3	27116567	76718680	+	Milk_QTL	QTL_ID=2657	"Milk protein yield"	PY	14762090	1042
3	59580950	59772741	+	Milk_QTL	QTL_ID=10381	"Milk yield (daughter deviation) "	DDMY	14762092	1158
3	55111866	76724434	+	Milk_QTL	QTL_ID=2652	"Milk fat percentage"	FP	14762090	1037
3	83314914	83506705	+	Health_QTL	QTL_ID=3173	"Somatic cell score"	SCS	14762087	1005
3	83314914	83506705	+	Milk_QTL	QTL_ID=2472	"Milk protein percentage"	PP	12416823	1041
3	83314914	83506705	+	Milk_QTL	QTL_ID=2516	"Milk protein percentage"	PP	11290723	1041
3	83314914	83506705	+	Milk_QTL	QTL_ID=2444	"Milk protein percentage"	PP	11015574	1041
3	87098395	87098594	+	Milk_Association	QTL_ID=14889	"Milk yield (EBV)"	MY	21048968	1161
3	27020671	27212462	+	Milk_QTL	QTL_ID=2468	"Milk yield"	MY	12416823	1044
3	97809219	98001010	+	Milk_QTL	QTL_ID=2473	"Milk yield"	MY	12416823	1044
3	83314914	83506705	+	Milk_QTL	QTL_ID=2471	"Milk yield"	MY	12416823	1044
3	19079486	59197363	+	Milk_QTL	QTL_ID=2442	"Milk fat percentage"	FP	11015574	1037
3	13073908	97053122	+	Milk_QTL	QTL_ID=2443	"Milk protein percentage"	PP	11015574	1041
3	16898962	17090753	+	Milk_QTL	QTL_ID=2435	"Milk yield"	MY	11015574	1044
3	21812545	22004336	+	Milk_QTL	QTL_ID=3721	"Milk protein percentage (daughter deviation)"	DD%P	10984164	1040
3	27116567	76718680	+	Milk_QTL	QTL_ID=2653	"Milk yield"	MY	14762090	1044
3	20845622	55113783	+	Milk_QTL	QTL_ID=2584	"Milk yield"	MY	12778594	1044
3	17272957	17464749	+	Milk_Association	QTL_ID=21105	"305 days milk yield"	MY305	22535401	1045
3	98288700	98480492	+	Milk_Association	QTL_ID=6156	"Milk protein yield (EBV)"	PY	18650300	1160
3	114492226	114684017	+	Health_QTL	QTL_ID=4619	"Somatic Cell Count"	SCC	10791796	1004
3	13740450	13932241	+	Milk_QTL	QTL_ID=6048	"Milk protein yield (EBV)"	PY	18650300	1160
3	20577804	20769596	+	Milk_QTL	QTL_ID=10383	"Milk protein percentage (daughter deviation)"	DD%P	14762092	1040
3	27730457	27922249	+	Milk_QTL	QTL_ID=6049	"Milk protein yield (EBV)"	PY	18650300	1160
3	28600743	30819796	+	Milk_QTL	QTL_ID=10384	"Milk protein percentage (daughter deviation)"	DD%P	14762092	1040
3	37375697	37567489	+	Milk_Association	QTL_ID=6155	"Milk protein yield (EBV)"	PY	18650300	1160
3	45563452	45755244	+	Milk_QTL	QTL_ID=10382	"Milk fat percentage (daughter deviation)"	DD%F	14762092	1034
3	108264451	108456242	+	Milk_QTL	QTL_ID=10134	"Milk protein yield (daughter deviation)"	DDPY	12487475	1157
3	115672315	115864106	+	Milk_QTL	QTL_ID=4714	"Milk yield"	MY	18218765	1044
3	24786052	24977843	+	Milk_QTL	QTL_ID=10137	"Milk protein yield (daughter deviation)"	DDPY	12487475	1157
3	21824456	22016248	+	Milk_QTL	QTL_ID=10135	"Milk protein yield (daughter deviation)"	DDPY	12487475	1157
3	41593071	47723952	+	Milk_QTL	QTL_ID=10136	"Milk protein yield (daughter deviation)"	DDPY	12487475	1157
3	58909675	59101467	+	Milk_QTL	QTL_ID=10130	"Milk fat yield (daughter deviation)"	DDF	12487475	1035
3	58909675	59101467	+	Milk_QTL	QTL_ID=10128	"Milk fat yield (daughter deviation)"	DDF	12487475	1035
3	37279801	115828702	+	Milk_QTL	QTL_ID=10129	"Milk fat yield (daughter deviation)"	DDF	12487475	1035
3	55015970	55207761	+	Milk_QTL	QTL_ID=4713	"Milk yield"	MY	18218765	1044
3	97532604	100216075	+	Milk_QTL	QTL_ID=10131	"Milk fat yield (daughter deviation)"	DDF	12487475	1035
3	55322838	103441049	+	Milk_QTL	QTL_ID=10132	"Milk fat yield (daughter deviation)"	DDF	12487475	1035
3	67306863	117267147	+	Milk_QTL	QTL_ID=10133	"Milk fat yield (daughter deviation)"	DDF	12487475	1035
3	113907308	113907507	+	Milk_Association	QTL_ID=16157	"Milk fat yield (EBV)"	FY	21198698	1159
3	113907308	113907507	+	Milk_Association	QTL_ID=16158	"Milk fat percentage (EBV)"	FP	21198698	1266
3	113907308	113907507	+	Milk_Association	QTL_ID=16159	"Milk protein percentage (EBV)"	PP	21198698	1162
3	31468284	31468483	+	Milk_Association	QTL_ID=14916	"Milk protein yield (EBV)"	PY	21048968	1160
3	42458159	42458358	+	Milk_Association	QTL_ID=14917	"Milk protein yield (EBV)"	PY	21048968	1160
3	44980407	44980606	+	Milk_Association	QTL_ID=14918	"Milk protein yield (EBV)"	PY	21048968	1160
3	47777892	47778091	+	Milk_Association	QTL_ID=14919	"Milk protein yield (EBV)"	PY	21048968	1160
3	52163750	52163949	+	Milk_Association	QTL_ID=16221	"Milk protein percentage (EBV)"	PP	21198698	1162
3	55111866	59734383	+	Production_QTL	QTL_ID=10689	"Weaning weight-maternal milk"	MILK	20477797	1273
3	87098395	87098594	+	Milk_Association	QTL_ID=14920	"Milk protein yield (EBV)"	PY	21048968	1160
3	12306737	16459857	+	Milk_Association	QTL_ID=12705	"Milk fat yield (EBV)"	FY	20079508	1159
3	18099271	18291063	+	Milk_Association	QTL_ID=13133	"Milk yield"	MY	20336380	1044
3	18099271	18291063	+	Milk_Association	QTL_ID=13134	"305 days milk yield"	MY305	20336380	1045
3	104975391	105167182	+	Milk_Association	QTL_ID=13222	"Milk yield"	MY	20855021	1044
3	104975391	105167182	+	Milk_Association	QTL_ID=13223	"Milk yield"	MY	20855021	1044
3	268511	460303	+	Milk_QTL	QTL_ID=4620	"Milking speed"	MSPD	10791796	1099
3	5823284	19493523	+	Milk_QTL	QTL_ID=3435	"Milk protein percentage"	PP	12605852	1041
4	10967025	10967224	+	Health_Association	QTL_ID=20252	"Somatic cell score"	SCS	22281354	1005
4	73300788	97123301	+	Milk_QTL	QTL_ID=5054	"Milk fat percentage"	FP	9621249	1037
4	56586291	116443812	+	Milk_QTL	QTL_ID=5055	"Milk fat percentage"	FP	9621249	1037
4	91795624	91999674	+	Milk_QTL	QTL_ID=5056	"Milk fat yield"	FY	9621249	1039
4	93121957	93326007	+	Milk_QTL	QTL_ID=4771	"Milk protein percentage"	PP	18218765	1041
4	23754021	23958072	+	Milk_Association	QTL_ID=10390	"Milk protein percentage"	PP	9649542	1041
4	99398804	99602854	+	Milk_Association	QTL_ID=13027	"Milk fat percentage"	FP	20670403	1037
4	99398804	99602854	+	Milk_Association	QTL_ID=13031	"Milk protein percentage"	PP	20670403	1041
4	99398804	99602854	+	Milk_Association	QTL_ID=13030	"Milk protein percentage"	PP	20670403	1041
4	99398804	99602854	+	Milk_Association	QTL_ID=13029	"Milk protein percentage"	PP	20670403	1041
4	99398804	99602854	+	Milk_Association	QTL_ID=13028	"Milk protein percentage"	PP	20670403	1041
4	99398804	99602854	+	Milk_Association	QTL_ID=13026	"Milk fat percentage"	FP	20670403	1037
4	99398804	99602854	+	Milk_Association	QTL_ID=13025	"Milk fat percentage"	FP	20670403	1037
4	99398804	99602854	+	Milk_Association	QTL_ID=13024	"Milk protein yield"	PY	20670403	1042
4	105562342	105766393	+	Health_QTL	QTL_ID=13230	"Somatic cell score"	SCS	20855026	1005
4	56586291	73300787	+	Milk_QTL	QTL_ID=10277	"Milk protein yield"	PY	15377635	1042
4	104310709	104310908	+	Milk_Association	QTL_ID=16223	"Milk yield (EBV)"	MY	21198698	1161
4	110797599	116443812	+	Health_QTL	QTL_ID=2492	"Somatic Cell Count"	SCC	11845286	1004
4	12113848	12317898	+	Milk_QTL	QTL_ID=6056	"Milk yield (EBV)"	MY	18650300	1161
4	30526170	30526369	+	Milk_Association	QTL_ID=22663	"Milk yield (ECM)"	MY	23031337	1532
4	3860737	4064787	+	Milk_QTL	QTL_ID=6055	"Milk yield (EBV)"	MY	18650300	1161
4	23856047	56586290	+	Health_QTL	QTL_ID=2730	"Somatic cell score"	SCS	9691050	1005
4	23856047	56586290	+	Health_QTL	QTL_ID=2766	"Somatic cell score"	SCS	14556700	1005
4	56484265	56688316	+	Milk_QTL	QTL_ID=2517	"Milk protein percentage"	PP	11290723	1041
4	56484265	56688316	+	Milk_QTL	QTL_ID=2518	"Milk protein percentage"	PP	11290723	1041
4	56484265	56688316	+	Milk_QTL	QTL_ID=2519	"Milk protein percentage"	PP	11290723	1041
4	60575009	60779060	+	Milk_QTL	QTL_ID=6057	"Milk yield (EBV)"	MY	18650300	1161
4	78814751	78814950	+	Milk_Association	QTL_ID=16160	"Milk yield (EBV)"	MY	21198698	1161
4	56586291	73300787	+	Milk_QTL	QTL_ID=10276	"Milking speed"	MSPD	15377635	1099
4	117912446	117912645	+	Milk_Association	QTL_ID=20041	"Milk monounsaturated fatty acid content"	MMUFA	22114848	1509
4	117907635	117907834	+	Milk_Association	QTL_ID=20064	"Milk fatty acid unsaturated index"	FA-UI	22114848	1304
4	117907635	117907834	+	Milk_Association	QTL_ID=20038	"Milk saturated fatty acid content"	MSFA	22114848	1508
4	117910453	117910652	+	Milk_Association	QTL_ID=20035	"Milk saturated fatty acid content"	MSFA	22114848	1508
4	117912446	117912645	+	Milk_Association	QTL_ID=20037	"Milk saturated fatty acid content"	MSFA	22114848	1508
4	117911711	117911910	+	Milk_Association	QTL_ID=20062	"Milk fatty acid unsaturated index"	FA-UI	22114848	1304
4	117910453	117910652	+	Milk_Association	QTL_ID=20034	"Milk saturated fatty acid content"	MSFA	22114848	1508
4	117910453	117910652	+	Milk_Association	QTL_ID=20040	"Milk monounsaturated fatty acid content"	MMUFA	22114848	1509
4	117910453	117910652	+	Milk_Association	QTL_ID=20039	"Milk monounsaturated fatty acid content"	MMUFA	22114848	1509
4	117912446	117912645	+	Milk_Association	QTL_ID=20036	"Milk saturated fatty acid content"	MSFA	22114848	1508
4	117912446	117912645	+	Milk_Association	QTL_ID=20032	"Milk saturated to unsaturated fatty acid ratio"	MSFAUFAR	22114848	1511
4	117910453	117910652	+	Milk_Association	QTL_ID=20033	"Milk saturated to unsaturated fatty acid ratio"	MSFAUFAR	22114848	1511
4	117918571	117918770	+	Milk_Association	QTL_ID=20063	"Milk fatty acid unsaturated index"	FA-UI	22114848	1304
4	110797599	120829699	+	Milk_QTL	QTL_ID=6061	"Milk protein yield (EBV)"	PY	18650300	1160
4	27290771	27494821	+	Health_Association	QTL_ID=6157	"Somatic cell score (EBV)"	SCS	18650300	1208
4	90775368	90979418	+	Milk_QTL	QTL_ID=6060	"Milk protein yield (EBV)"	PY	18650300	1160
4	91795624	91999674	+	Milk_QTL	QTL_ID=5057	"Milk yield"	MY	9621249	1044
4	10624274	10828325	+	Milk_QTL	QTL_ID=4715	"Milk yield"	MY	18218765	1044
4	10126740	20622875	+	Milk_QTL	QTL_ID=10138	"Milk fat yield (daughter deviation)"	DDF	12487475	1035
4	72073867	72074066	+	Milk_Association	QTL_ID=18823	"305 days milk yield"	MY305	21700051	1045
4	93121957	93326007	+	Milk_QTL	QTL_ID=4716	"Milk yield"	MY	18218765	1044
4	92705092	92705291	+	Milk_Association	QTL_ID=22575	"Milk yield"	MY	22916942	1044
4	92795704	92795903	+	Milk_Association	QTL_ID=22576	"Milk yield"	MY	22916942	1044
4	93263880	93264079	+	Milk_Association	QTL_ID=18821	"305 days milk yield"	MY305	21700051	1045
4	93263880	93264079	+	Milk_Association	QTL_ID=18819	"Average daily milk yield"	AMY	21700051	1046
4	104310709	104310908	+	Milk_Association	QTL_ID=16224	"Milk protein yield (EBV)"	PY	21198698	1160
4	104310709	104310908	+	Milk_Association	QTL_ID=16225	"Milk fat percentage (EBV)"	FP	21198698	1266
4	104310709	104310908	+	Milk_Association	QTL_ID=16226	"Milk protein percentage (EBV)"	PP	21198698	1162
4	49398183	59632835	+	Production_QTL	QTL_ID=10711	"Weaning weight-maternal milk"	MILK	20477797	1273
4	66781286	66781485	+	Milk_Association	QTL_ID=16228	"Milk fat yield (EBV)"	FY	21198698	1159
4	66781286	66781485	+	Milk_Association	QTL_ID=16229	"Milk protein yield (EBV)"	PY	21198698	1160
4	66781286	66781485	+	Milk_Association	QTL_ID=16230	"Milk fat percentage (EBV)"	FP	21198698	1266
4	66781286	66781485	+	Milk_Association	QTL_ID=16231	"Milk protein percentage (EBV)"	PP	21198698	1162
4	78814751	78814950	+	Milk_Association	QTL_ID=16161	"Milk fat percentage (EBV)"	FP	21198698	1266
4	78814751	78814950	+	Milk_Association	QTL_ID=16162	"Milk protein percentage (EBV)"	PP	21198698	1162
4	99398804	99602854	+	Milk_Association	QTL_ID=10582	"Average daily milk yield"	AMY	18650297	1046
4	99398804	99602854	+	Milk_Association	QTL_ID=10583	"Average daily milk yield"	AMY	18650297	1046
5	14881030	113679883	+	Milk_QTL	QTL_ID=21534	"Milk alpha-lactalbumin percentage"	MALACTP	19397519	1420
5	96483096	96656807	+	Health_Association	QTL_ID=20598	"Somatic cell score"	SCS	22365237	1005
5	96483096	96656807	+	Milk_Association	QTL_ID=20597	"Milk protein percentage"	PP	22365237	1041
5	88978978	88979177	+	Milk_Association	QTL_ID=20139	"Milk fat percentage"	FP	22281351	1037
5	92162395	92162594	+	Milk_Association	QTL_ID=15763	"Milk protein percentage"	PP	21605784	1041
5	32802127	32802326	+	Milk_Association	QTL_ID=20135	"Milk protein yield"	PY	22281351	1042
5	32802127	32802326	+	Milk_Association	QTL_ID=20137	"Milk fat percentage"	FP	22281351	1037
5	53904538	54078249	+	Milk_Association	QTL_ID=19051	"Milk protein yield"	PY	21948746	1042
5	53904538	54078249	+	Milk_Association	QTL_ID=19052	"Milk fat yield"	FY	21948746	1039
5	53904538	54078249	+	Milk_Association	QTL_ID=19053	"Milk fat yield"	FY	21948746	1039
5	70471413	70471612	+	Milk_Association	QTL_ID=15762	"Milk alpha-lactalbumin percentage"	MALACTP	21605784	1420
5	85723724	85723923	+	Milk_Association	QTL_ID=20138	"Milk fat yield"	FY	22281351	1039
5	25178268	75732931	+	Milk_QTL	QTL_ID=10438	"Milk protein percentage"	PP	15514072	1041
5	114798392	114972103	+	Milk_QTL	QTL_ID=10364	"Milk fat yield"	FY	15377635	1039
5	24060826	27807045	+	Health_QTL	QTL_ID=4975	"Somatic cell score"	SCS	18832229	1005
5	62102628	62276339	+	Milk_QTL	QTL_ID=5046	"Milk protein yield"	PY	18298935	1042
5	22273824	86873871	+	Milk_QTL	QTL_ID=4976	"Milk fat yield"	FY	18832229	1039
5	8620096	100219786	+	Milk_QTL	QTL_ID=10436	"Milk protein yield"	PY	15514072	1042
5	5927563	99524939	+	Milk_QTL	QTL_ID=10437	"Milk fat percentage"	FP	15514072	1037
5	63735519	97454424	+	Milk_QTL	QTL_ID=10363	"Milk protein percentage"	PP	15377635	1041
5	12257982	12431693	+	Milk_QTL	QTL_ID=4772	"Milk protein percentage"	PP	18218765	1041
5	66556574	66556773	+	Milk_Association	QTL_ID=20624	"Milk fat percentage"	FP	22303302	1037
5	33173862	33174061	+	Milk_Association	QTL_ID=22690	"Milk fat yield"	FY	23031427	1039
5	98236128	98409839	+	Milk_Association	QTL_ID=11501	"Milk fat percentage"	FP	19719788	1037
5	98236128	98409839	+	Milk_Association	QTL_ID=11502	"Milk stearic acid percentage"	FA-C18:0	19719788	1253
5	30024269	30197980	+	Health_QTL	QTL_ID=10108	"Somatic cell score"	SCS	18487673	1005
5	55971666	56145377	+	Milk_Association	QTL_ID=13037	"Milk protein percentage"	PP	20812193	1041
5	55971666	56145377	+	Milk_Association	QTL_ID=13039	"Milk fat yield"	FY	20812193	1039
5	56840225	57013936	+	Health_QTL	QTL_ID=10107	"Somatic cell score"	SCS	18487673	1005
5	12344838	24060825	+	Milk_QTL	QTL_ID=10280	"Milk fat yield"	FY	15377635	1039
5	24060826	56657827	+	Milk_QTL	QTL_ID=10279	"Milk protein percentage"	PP	15377635	1041
5	3720061	3893772	+	Milk_QTL	QTL_ID=6062	"Milk yield (EBV)"	MY	18650300	1161
5	97367569	97541280	+	Health_QTL	QTL_ID=2768	"Somatic cell score"	SCS	14556700	1005
5	97367569	97541280	+	Health_QTL	QTL_ID=2447	"Somatic cell score"	SCS	11015574	1005
5	97367569	97541280	+	Milk_QTL	QTL_ID=2446	"Milk fat percentage"	FP	11015574	1037
5	97454425	105959351	+	Milk_QTL	QTL_ID=3605	"Milk fat yield"	FY	12729552	1039
5	99351228	99524939	+	Milk_Association	QTL_ID=14137	"Milk yield (EBV)"	MY	21435309	1161
5	97454425	105959351	+	Milk_QTL	QTL_ID=3606	"Milk fat percentage"	FP	12729552	1037
5	95459737	95459936	+	Milk_Association	QTL_ID=16175	"Milk yield (EBV)"	MY	21198698	1161
5	100206048	100206247	+	Milk_Association	QTL_ID=16170	"Milk yield (EBV)"	MY	21198698	1161
5	26774011	118456816	+	Milk_QTL	QTL_ID=9993	"Milk yield (daughter deviation) "	DDMY	19793271	1158
5	86190731	86364442	+	Milk_QTL	QTL_ID=9998	"Milk yield (daughter deviation) "	DDMY	19793271	1158
5	12101641	108852142	+	Milk_QTL	QTL_ID=9996	"Milk yield (daughter deviation) "	DDMY	19793271	1158
5	105445077	114885247	+	Milk_QTL	QTL_ID=2717	"Milk fat percentage"	FP	12487480	1037
5	113099901	113100100	+	Milk_Association	QTL_ID=16163	"Milk yield (EBV)"	MY	21198698	1161
5	12344838	27807045	+	Milk_QTL	QTL_ID=2552	"Milk fat yield"	FY	11417712	1039
5	5457179	5630890	+	Milk_Association	QTL_ID=6158	"Milk yield (EBV)"	MY	18650300	1161
5	20783606	30991780	+	Milk_QTL	QTL_ID=3607	"Milk protein percentage"	PP	12729552	1041
5	6492126	6665837	+	Health_QTL	QTL_ID=1742	"Somatic Cell Count"	SCC	15328290	1004
5	6578982	12344837	+	Milk_QTL	QTL_ID=2551	"Milk protein percentage"	PP	11417712	1041
5	6578982	12344837	+	Milk_QTL	QTL_ID=2559	"Milk protein yield"	PY	11417712	1042
5	50328529	50502240	+	Milk_QTL	QTL_ID=10140	"Milk yield (daughter deviation) "	DDMY	12487475	1158
5	41884558	73188190	+	Health_QTL	QTL_ID=2659	"Somatic cell score"	SCS	14762090	1005
5	60642248	60642447	+	Milk_Association	QTL_ID=14890	"Milk yield (EBV)"	MY	21048968	1161
5	59644649	73188190	+	Milk_QTL	QTL_ID=2608	"Milk protein yield"	PY	12778594	1042
5	73192534	86569875	+	Milk_QTL	QTL_ID=2658	"Milk fat percentage"	FP	14762090	1037
5	75205023	75205222	+	Milk_Association	QTL_ID=22664	"Milk yield (ECM)"	MY	23031337	1532
5	73188191	105445076	+	Milk_QTL	QTL_ID=2718	"Milk fat yield"	FY	12487480	1039
5	85478303	85478502	+	Milk_Association	QTL_ID=16166	"Milk yield (EBV)"	MY	21198698	1161
5	46253824	58758718	+	Milk_QTL	QTL_ID=2429	"Milk yield"	MY	10376304	1044
5	73188191	114885247	+	Milk_QTL	QTL_ID=2585	"Milk yield"	MY	12778594	1044
5	97454425	105959351	+	Milk_QTL	QTL_ID=3604	"Milk yield"	MY	12729552	1044
5	75163398	86569875	+	Milk_QTL	QTL_ID=3602	"Milk yield"	MY	12729552	1044
5	97454425	105959351	+	Milk_QTL	QTL_ID=3603	"Milk yield"	MY	12729552	1044
5	116669797	116669996	+	Milk_Association	QTL_ID=20140	"Milk yield"	MY	22281351	1044
5	32802127	32802326	+	Milk_Association	QTL_ID=20136	"Milk yield"	MY	22281351	1044
5	53904538	54078249	+	Milk_Association	QTL_ID=19049	"305 days milk yield"	MY305	21948746	1045
5	53904538	54078249	+	Milk_Association	QTL_ID=19050	"305 days milk yield"	MY305	21948746	1045
5	3720061	3893772	+	Milk_QTL	QTL_ID=6063	"Milk protein yield (EBV)"	PY	18650300	1160
5	86585040	109687479	+	Milk_QTL	QTL_ID=9994	"Milk protein yield (daughter deviation)"	DDPY	19793271	1157
5	86585040	109687479	+	Milk_QTL	QTL_ID=9995	"Milk fat yield (daughter deviation)"	DDF	19793271	1035
5	62102628	62276339	+	Milk_QTL	QTL_ID=5045	"Milk yield"	MY	18298935	1044
5	70432633	70606344	+	Health_Association	QTL_ID=6159	"Somatic cell score (EBV)"	SCS	18650300	1208
5	35290907	35464618	+	Milk_QTL	QTL_ID=5051	"Milk yield"	MY	18298935	1044
5	62120311	62294021	+	Health_Association	QTL_ID=6160	"Somatic cell score (EBV)"	SCS	18650300	1208
5	42953683	86569875	+	Milk_QTL	QTL_ID=4495	"Milk fat yield"	FY	17582132	1039
5	98149272	98322983	+	Milk_QTL	QTL_ID=10143	"Milk protein yield (daughter deviation)"	DDPY	12487475	1157
5	104358295	104532006	+	Milk_QTL	QTL_ID=10142	"Milk protein yield (daughter deviation)"	DDPY	12487475	1157
5	83695123	83868834	+	Milk_QTL	QTL_ID=10141	"Milk protein yield (daughter deviation)"	DDPY	12487475	1157
5	7377533	7551244	+	Health_QTL	QTL_ID=10144	"Somatic cell score (DYD)"	SCS	12487475	1237
5	66556448	66556647	+	Milk_Association	QTL_ID=20625	"Milk fat yield (daughter deviation)"	DDF	22303302	1035
5	66582335	66582534	+	Milk_Association	QTL_ID=20618	"Milk fat yield (daughter deviation)"	DDF	22303302	1035
5	66582335	66582534	+	Milk_Association	QTL_ID=20619	"Milk protein yield (daughter deviation)"	DDPY	22303302	1157
5	66582335	66582534	+	Health_Association	QTL_ID=20620	"Somatic cell score (DYD)"	SCS	22303302	1237
5	95459737	95459936	+	Milk_Association	QTL_ID=16176	"Milk fat yield (EBV)"	FY	21198698	1159
5	95459737	95459936	+	Milk_Association	QTL_ID=16177	"Milk fat percentage (EBV)"	FP	21198698	1266
5	95459737	95459936	+	Milk_Association	QTL_ID=16178	"Milk protein percentage (EBV)"	PP	21198698	1162
5	95459737	95459936	+	Health_Association	QTL_ID=16179	"Somatic cell score (EBV)"	SCS	21198698	1208
5	100206048	100206247	+	Milk_Association	QTL_ID=16171	"Milk fat yield (EBV)"	FY	21198698	1159
5	100206048	100206247	+	Milk_Association	QTL_ID=16172	"Milk protein yield (EBV)"	PY	21198698	1160
5	100206048	100206247	+	Milk_Association	QTL_ID=16173	"Milk fat percentage (EBV)"	FP	21198698	1266
5	100206048	100206247	+	Milk_Association	QTL_ID=16174	"Milk protein percentage (EBV)"	PP	21198698	1162
5	113099901	113100100	+	Milk_Association	QTL_ID=16164	"Milk fat percentage (EBV)"	FP	21198698	1266
5	113099901	113100100	+	Milk_Association	QTL_ID=16165	"Milk protein percentage (EBV)"	PP	21198698	1162
5	33173862	33174061	+	Milk_Association	QTL_ID=22684	"Milk yield"	MY	23031427	1044
5	58003172	58003371	+	Milk_Association	QTL_ID=14904	"Milk fat yield (EBV)"	FY	21048968	1159
5	60642248	60642447	+	Milk_Association	QTL_ID=14921	"Milk protein yield (EBV)"	PY	21048968	1160
5	71978692	71978891	+	Milk_Association	QTL_ID=14905	"Milk fat yield (EBV)"	FY	21048968	1159
5	75684421	75684620	+	Milk_Association	QTL_ID=14999	"Milk protein percentage (EBV)"	PP	21048968	1162
5	75722490	75722689	+	Milk_Association	QTL_ID=15000	"Milk protein percentage (EBV)"	PP	21048968	1162
5	7317257	97020144	+	Milk_QTL	QTL_ID=10435	"Milk yield"	MY	15514072	1044
5	83790291	83790490	+	Milk_Association	QTL_ID=14932	"Milk fat percentage (EBV)"	FP	21048968	1266
5	85478303	85478502	+	Milk_Association	QTL_ID=16167	"Milk protein yield (EBV)"	PY	21198698	1160
5	85478303	85478502	+	Milk_Association	QTL_ID=16168	"Milk fat percentage (EBV)"	FP	21198698	1266
5	85478303	85478502	+	Milk_Association	QTL_ID=16169	"Milk protein percentage (EBV)"	PP	21198698	1162
5	98236128	98409839	+	Milk_Association	QTL_ID=11503	"Milk fatty acid unsaturated index"	FA-UI	19719788	1304
5	98236128	98409839	+	Milk_Association	QTL_ID=11504	"Milk fatty acid unsaturated index"	FA-UI	19719788	1304
5	99351228	99524939	+	Milk_Association	QTL_ID=14138	"Milk protein yield (EBV)"	PY	21435309	1160
5	99351228	99524939	+	Health_Association	QTL_ID=14139	"Somatic cell score (EBV)"	SCS	21435309	1208
5	86190731	86364442	+	Milk_QTL	QTL_ID=9999	"Milk fat yield (daughter deviation)"	DDF	19793271	1035
5	52239359	62710618	+	Milk_QTL	QTL_ID=9997	"Milk fat yield (daughter deviation)"	DDF	19793271	1035
5	61928916	62102627	+	Milk_QTL	QTL_ID=3459	"Milking speed"	MSPD	12605852	1099
5	100132931	114885247	+	Production_QTL	QTL_ID=10746	"Weaning weight-maternal milk"	MILK	20477797	1273
6	90587207	90762709	+	Health_Association	QTL_ID=21194	"Somatic Cell Count"	SCC	22614274	1004
6	30393712	66796370	+	Milk_QTL	QTL_ID=21538	"Milk protein percentage"	PP	19397519	1041
6	37174781	87521824	+	Milk_QTL	QTL_ID=21537	"Milk kappa-casein percentage"	MKCASP	19397519	1419
6	44395162	93963546	+	Milk_QTL	QTL_ID=21536	"Milk alpha-casein percentage"	MACASP	19397519	1386
6	45360428	96156027	+	Milk_QTL	QTL_ID=21535	"Milk alpha-casein percentage"	MACASP	19397519	1386
6	8918327	8918526	+	Health_Association	QTL_ID=20253	"Somatic cell score"	SCS	22281354	1005
6	99233909	99234108	+	Milk_Association	QTL_ID=20025	"Milk polyunsaturated fatty acid content"	MPUFA	22114848	1510
6	30393712	30569213	+	Milk_Association	QTL_ID=15941	"Milk protein percentage"	PP	20140710	1041
6	30393712	30569213	+	Milk_Association	QTL_ID=15942	"Milk protein percentage"	PP	20140710	1041
6	30393712	30569213	+	Health_Association	QTL_ID=15943	"Somatic cell score"	SCS	20140710	1005
6	38599273	38599472	+	Milk_Association	QTL_ID=16057	"Milk fat percentage"	FP	21110109	1037
6	38599273	38599472	+	Milk_Association	QTL_ID=16058	"Milk protein percentage"	PP	21110109	1041
6	38599894	38600093	+	Milk_Association	QTL_ID=16059	"Milk protein percentage"	PP	21110109	1041
6	86905296	87080798	+	Milk_Association	QTL_ID=20248	"Milk protein percentage"	PP	22245182	1041
6	86905296	87080798	+	Milk_Association	QTL_ID=20250	"Milk fat yield"	FY	22245182	1039
6	86905296	87080798	+	Milk_Association	QTL_ID=20251	"Milk protein yield"	PY	22245182	1042
6	82706922	82707121	+	Milk_Association	QTL_ID=20142	"Milk protein percentage"	PP	22281351	1041
6	86899168	87074670	+	Milk_Association	QTL_ID=15948	"Milk fat yield"	FY	21113675	1039
6	86899168	87074670	+	Milk_Association	QTL_ID=15949	"Milk protein yield"	PY	21113675	1042
6	86899168	87074670	+	Health_Association	QTL_ID=15944	"Somatic cell score"	SCS	21113675	1005
6	86899168	87074670	+	Milk_Association	QTL_ID=15946	"Milk protein percentage"	PP	21113675	1041
6	87365873	87366072	+	Milk_Association	QTL_ID=20565	"Milk kappa-casein content"	MKCAS	22192223	1376
6	87390513	87390712	+	Milk_Association	QTL_ID=15764	"Milk kappa-casein percentage"	MKCASP	21605784	1419
6	87390513	87390712	+	Milk_Association	QTL_ID=15766	"Milk beta-lactoglobulin percentage"	MBLGP	21605784	1387
6	87390513	87390712	+	Milk_Association	QTL_ID=15768	"Milk protein percentage"	PP	21605784	1041
6	87390513	87390712	+	Milk_Association	QTL_ID=15767	"Milk casein index"	MCASIND	21605784	1421
6	87396207	87396406	+	Milk_Association	QTL_ID=15765	"Milk alpha-lactalbumin percentage"	MALACTP	21605784	1420
6	116486667	118855954	+	Health_QTL	QTL_ID=4978	"Somatic cell score"	SCS	18832229	1005
6	25656672	25832173	+	Milk_QTL	QTL_ID=10366	"Milk protein percentage"	PP	15377635	1041
6	4932405	66620867	+	Milk_QTL	QTL_ID=10440	"Milk protein percentage"	PP	15514072	1041
6	8827854	116486666	+	Health_QTL	QTL_ID=10439	"Somatic cell score"	SCS	15514072	1005
6	95088776	116486666	+	Milk_QTL	QTL_ID=10365	"Milk fat percentage"	FP	15377635	1037
6	96566949	96742450	+	Milk_QTL	QTL_ID=4778	"Milk protein percentage"	PP	18218765	1041
6	26263494	26438995	+	Milk_QTL	QTL_ID=4773	"Milk protein percentage"	PP	18218765	1041
6	54815421	54990922	+	Milk_QTL	QTL_ID=4774	"Milk protein percentage"	PP	18218765	1041
6	58425232	58600733	+	Milk_QTL	QTL_ID=4775	"Milk protein percentage"	PP	18218765	1041
6	64244551	64420053	+	Milk_QTL	QTL_ID=4776	"Milk protein percentage"	PP	18218765	1041
6	64820675	72230759	+	Milk_QTL	QTL_ID=4777	"Milk protein percentage"	PP	18218765	1041
6	88617141	88617340	+	Milk_Association	QTL_ID=20571	"Milk kappa-casein content"	MKCAS	22192223	1376
6	88617141	88617340	+	Milk_Association	QTL_ID=20593	"Milk protein content"	PC	22192223	1152
6	38026911	38027110	+	Milk_Association	QTL_ID=20648	"Milk protein percentage"	PP	22486504	1041
6	44964558	44964757	+	Milk_Association	QTL_ID=20652	"Milk protein yield"	PY	22486504	1042
6	26351245	52554008	+	Milk_QTL	QTL_ID=10394	"Milk protein percentage"	PP	8978065	1041
6	44438487	44613988	+	Milk_Association	QTL_ID=20650	"Milk protein yield"	PY	22486504	1042
6	87157163	87157362	+	Milk_Association	QTL_ID=20558	"Milk alpha-casein content"	MACAS	22192223	1374
6	87231539	87231738	+	Milk_Association	QTL_ID=20559	"Milk beta-casein content"	MBCAS	22192223	1375
6	87231539	87231738	+	Milk_Association	QTL_ID=20588	"Milk protein content"	PC	22192223	1152
6	87262041	87262240	+	Milk_Association	QTL_ID=20560	"Milk beta-casein content"	MBCAS	22192223	1375
6	87267045	87267244	+	Milk_Association	QTL_ID=20561	"Milk beta-casein content"	MBCAS	22192223	1375
6	87267045	87267244	+	Milk_Association	QTL_ID=20589	"Milk protein content"	PC	22192223	1152
6	87275924	87276123	+	Milk_Association	QTL_ID=20562	"Milk beta-casein content"	MBCAS	22192223	1375
6	87279989	87280188	+	Milk_Association	QTL_ID=20563	"Milk beta-casein content"	MBCAS	22192223	1375
6	87275924	87276123	+	Milk_Association	QTL_ID=20590	"Milk protein content"	PC	22192223	1152
6	87279989	87280188	+	Milk_Association	QTL_ID=20591	"Milk protein content"	PC	22192223	1152
6	87365741	87365940	+	Milk_Association	QTL_ID=20564	"Milk kappa-casein content"	MKCAS	22192223	1376
6	87365961	87366160	+	Milk_Association	QTL_ID=20566	"Milk kappa-casein content"	MKCAS	22192223	1376
6	87366015	87366214	+	Milk_Association	QTL_ID=20567	"Milk kappa-casein content"	MKCAS	22192223	1376
6	87376648	87376847	+	Milk_Association	QTL_ID=20568	"Milk kappa-casein content"	MKCAS	22192223	1376
6	87385890	87386089	+	Milk_Association	QTL_ID=20569	"Milk kappa-casein content"	MKCAS	22192223	1376
6	87387109	87387308	+	Milk_Association	QTL_ID=20570	"Milk kappa-casein content"	MKCAS	22192223	1376
6	87385890	87386089	+	Milk_Association	QTL_ID=20592	"Milk protein content"	PC	22192223	1152
6	87390477	87390676	+	Milk_Association	QTL_ID=20572	"Milk kappa-casein content"	MKCAS	22192223	1376
6	87390513	87390712	+	Milk_Association	QTL_ID=20573	"Milk kappa-casein content"	MKCAS	22192223	1376
6	87390582	87390781	+	Milk_Association	QTL_ID=20574	"Milk kappa-casein content"	MKCAS	22192223	1376
6	87391102	87391301	+	Milk_Association	QTL_ID=20575	"Milk kappa-casein content"	MKCAS	22192223	1376
6	87391384	87391583	+	Milk_Association	QTL_ID=20576	"Milk kappa-casein content"	MKCAS	22192223	1376
6	87391602	87391801	+	Milk_Association	QTL_ID=20577	"Milk kappa-casein content"	MKCAS	22192223	1376
6	87391804	87392003	+	Milk_Association	QTL_ID=20578	"Milk kappa-casein content"	MKCAS	22192223	1376
6	87392244	87392443	+	Milk_Association	QTL_ID=20579	"Milk kappa-casein content"	MKCAS	22192223	1376
6	87391602	87391801	+	Milk_Association	QTL_ID=20594	"Milk protein content"	PC	22192223	1152
6	7240267	7415769	+	Health_QTL	QTL_ID=13231	"Somatic cell score"	SCS	20855026	1005
6	33842342	34017843	+	Milk_QTL	QTL_ID=9913	"Milk protein percentage"	PP	19603057	1041
6	38279751	38455253	+	Milk_Association	QTL_ID=11505	"Milk palmitoleic acid percentage"	FA-C16:1	19719788	1301
6	38279751	38455253	+	Milk_Association	QTL_ID=11507	"Milk myristoleic acid percentage"	FA-C14:1	19719788	1302
6	44438487	44613988	+	Milk_Association	QTL_ID=10391	"Milk protein percentage"	PP	9649542	1041
6	58425232	58600733	+	Milk_QTL	QTL_ID=9908	"Milk protein yield"	PY	19603057	1042
6	50765523	50941025	+	Health_QTL	QTL_ID=13232	"Somatic cell score"	SCS	20855026	1005
6	64820675	72230759	+	Milk_QTL	QTL_ID=4908	"Milk protein percentage"	PP	9891277	1041
6	64820675	72230759	+	Milk_QTL	QTL_ID=4909	"Milk fat percentage"	FP	9891277	1037
6	74487464	87477948	+	Milk_Association	QTL_ID=10392	"Milk protein percentage"	PP	9649542	1041
6	88964093	89139594	+	Milk_Association	QTL_ID=10469	"Milk fat percentage"	FP	8056316	1037
6	88964093	89139594	+	Milk_Association	QTL_ID=10471	"Milk protein percentage"	PP	8056316	1041
6	88964093	89139594	+	Milk_Association	QTL_ID=13561	"Milk beta-Lactoglobulin protein content"	MBLG	19233813	1289
6	88964093	89139594	+	Milk_Association	QTL_ID=13562	"Milk alpha-casein content"	MACAS	19233813	1374
6	88964093	89139594	+	Milk_Association	QTL_ID=13563	"Milk alpha-casein content"	MACAS	19233813	1374
6	88964093	89139594	+	Milk_Association	QTL_ID=13564	"Milk beta-casein content"	MBCAS	19233813	1375
6	88964093	89139594	+	Milk_Association	QTL_ID=13565	"Milk kappa-casein content"	MKCAS	19233813	1376
6	88964093	89139594	+	Milk_Association	QTL_ID=13566	"Milk casein percentage"	MCASP	19233813	1377
6	88964093	89139594	+	Milk_Association	QTL_ID=13559	"Milk protein yield"	PY	19233813	1042
6	88964093	89139594	+	Milk_Association	QTL_ID=13560	"Milk alpha-lactalbumin content"	MALACT	19233813	1385
6	88964093	89139594	+	Milk_Association	QTL_ID=10472	"Milk protein yield"	PY	8056316	1042
6	88964093	89139594	+	Milk_Association	QTL_ID=10470	"Milk fat yield"	FY	8056316	1039
6	79741145	89139594	+	Milk_Association	QTL_ID=10466	"Milk protein percentage"	PP	8056316	1041
6	79741145	89139594	+	Milk_Association	QTL_ID=13570	"Milk protein percentage"	PP	19233813	1041
6	79741145	89139594	+	Milk_Association	QTL_ID=13571	"Milk alpha-lactalbumin content"	MALACT	19233813	1385
6	79741145	89139594	+	Milk_Association	QTL_ID=13572	"Milk beta-Lactoglobulin protein content"	MBLG	19233813	1289
6	79741145	89139594	+	Milk_Association	QTL_ID=13573	"Milk alpha-casein content"	MACAS	19233813	1374
6	79741145	89139594	+	Milk_Association	QTL_ID=13574	"Milk alpha-casein content"	MACAS	19233813	1374
6	79741145	89139594	+	Milk_Association	QTL_ID=13575	"Milk beta-casein content"	MBCAS	19233813	1375
6	79741145	89139594	+	Milk_Association	QTL_ID=13576	"Milk kappa-casein content"	MKCAS	19233813	1376
6	79741145	89139594	+	Milk_Association	QTL_ID=13577	"Milk casein percentage"	MCASP	19233813	1377
6	79741145	89139594	+	Milk_Association	QTL_ID=13569	"Milk fat yield"	FY	19233813	1039
6	79741145	89139594	+	Milk_Association	QTL_ID=13568	"Milk protein yield"	PY	19233813	1042
6	79741145	89139594	+	Milk_Association	QTL_ID=10467	"Milk fat yield"	FY	8056316	1039
6	92328702	92504203	+	Milk_QTL	QTL_ID=9914	"Milk protein percentage"	PP	19603057	1041
6	26351245	33930092	+	Milk_QTL	QTL_ID=9907	"Milk protein yield"	PY	19603057	1042
6	44282117	51338468	+	Milk_QTL	QTL_ID=9909	"Milk fat yield"	FY	19603057	1039
6	44282117	51338468	+	Milk_QTL	QTL_ID=9910	"Milk fat percentage"	FP	19603057	1037
6	44282117	51338468	+	Milk_QTL	QTL_ID=9911	"Milk fat yield"	FY	19603057	1039
6	44282117	51338468	+	Milk_QTL	QTL_ID=9912	"Milk fat percentage"	FP	19603057	1037
6	116398916	116574418	+	Milk_QTL	QTL_ID=10288	"Milk protein percentage"	PP	15377635	1041
6	116398916	116574418	+	Milk_QTL	QTL_ID=10289	"Milk protein yield"	PY	15377635	1042
6	3230028	8968256	+	Milk_QTL	QTL_ID=10282	"Milk fat percentage"	FP	15377635	1037
6	3230028	8968256	+	Milk_QTL	QTL_ID=10283	"Milk protein percentage"	PP	15377635	1041
6	94087221	116486666	+	Milk_QTL	QTL_ID=2432	"Milk fat yield"	FY	10376304	1039
6	90325315	90325514	+	Milk_Association	QTL_ID=22753	"Milking speed"	MSPD	23031427	1099
6	90486681	90486880	+	Milk_Association	QTL_ID=22754	"Milking speed"	MSPD	23031427	1099
6	95088776	106171424	+	Milk_QTL	QTL_ID=1518	"Milk fat yield"	FY	16533362	1039
6	97937139	97937338	+	Milk_Association	QTL_ID=22666	"Milk yield (ECM)"	MY	23031337	1532
6	106083674	106259175	+	Milk_QTL	QTL_ID=2475	"Milk protein percentage"	PP	12416823	1041
6	4581399	25744422	+	Milk_QTL	QTL_ID=2660	"Milk protein yield"	PY	14762090	1042
6	26263494	26438995	+	Milk_QTL	QTL_ID=2520	"Milk protein percentage"	PP	11290723	1041
6	28290551	28466053	+	Milk_Association	QTL_ID=10495	"Milk yield (EBV)"	MY	15998908	1161
6	26351245	44526237	+	Milk_QTL	QTL_ID=2514	"Milk fat percentage"	FP	11178740	1037
6	28817059	28992561	+	Milk_Association	QTL_ID=10486	"Milk yield (EBV)"	MY	15998908	1161
6	28904811	29080313	+	Milk_Association	QTL_ID=10480	"Milk yield (EBV)"	MY	15998908	1161
6	28904811	29080313	+	Milk_Association	QTL_ID=10483	"Milk yield (EBV)"	MY	15998908	1161
6	28904811	29080313	+	Milk_Association	QTL_ID=10395	"Milk yield (PTA)"	PTAMY	15867146	1155
6	28992562	29168064	+	Milk_Association	QTL_ID=13169	"Milk yield (EBV)"	MY	19765294	1161
6	23290880	32411993	+	Milk_QTL	QTL_ID=10201	"Milk yield (EBV)"	MY	ISU0040	1161
6	20167966	33930092	+	Milk_QTL	QTL_ID=2662	"Milk fat percentage"	FP	14762090	1037
6	24247370	33930092	+	Milk_QTL	QTL_ID=18735	"Milk yield (EBV)"	MY	21257065	1161
6	26351245	52554008	+	Milk_QTL	QTL_ID=2724	"Milk fat percentage"	FP	9691050	1037
6	42154978	42155177	+	Milk_Association	QTL_ID=22665	"Milk yield (ECM)"	MY	23031337	1532
6	20167966	44526237	+	Milk_QTL	QTL_ID=2663	"Milk protein percentage"	PP	14762090	1041
6	33935358	48418692	+	Milk_QTL	QTL_ID=1753	"Milk fat percentage"	FP	15202654	1037
6	33935358	48418692	+	Milk_QTL	QTL_ID=1755	"Milk protein percentage"	PP	15202654	1041
6	26351245	44526237	+	Milk_QTL	QTL_ID=2602	"Milk protein percentage"	PP	12778594	1041
6	44282117	44526237	+	Milk_QTL	QTL_ID=1756	"Milk protein yield"	PY	15202654	1042
6	44438487	44613988	+	Milk_QTL	QTL_ID=2521	"Milk protein percentage"	PP	11290723	1041
6	44438487	44613988	+	Milk_QTL	QTL_ID=2522	"Milk protein percentage"	PP	11290723	1041
6	44438487	44613988	+	Milk_Association	QTL_ID=3373	"Milk protein percentage"	PP	11606547	1041
6	44438487	44613988	+	Milk_Association	QTL_ID=3372	"Milk fat percentage"	FP	11606547	1037
6	44438487	44613988	+	Milk_QTL	QTL_ID=2474	"Milk protein percentage"	PP	12416823	1041
6	44438487	44613988	+	Milk_Association	QTL_ID=3371	"Milk protein yield"	PY	11606547	1042
6	44526238	46821978	+	Milk_QTL	QTL_ID=1754	"Milk fat yield"	FY	15202654	1039
6	46435873	52790937	+	Milk_QTL	QTL_ID=19930	"Milk solids percentage"	MSOLP	22058003	1477
6	52554009	55254177	+	Milk_QTL	QTL_ID=3368	"Milk fat yield"	FY	12703637	1039
6	44526238	64253742	+	Milk_QTL	QTL_ID=2511	"Milk protein percentage"	PP	11178740	1041
6	53343772	55254177	+	Milk_QTL	QTL_ID=3369	"Milk protein yield"	PY	12703637	1042
6	48120338	64332302	+	Milk_QTL	QTL_ID=1724	"Milk fat yield"	FY	15591400	1039
6	44526238	52554008	+	Milk_QTL	QTL_ID=2725	"Milk protein percentage"	PP	9691050	1041
6	44526238	52554008	+	Milk_QTL	QTL_ID=2731	"Milk fat yield"	FY	9691050	1039
6	34236001	58826263	+	Milk_QTL	QTL_ID=11302	"Milk yield (EBV)"	MY	19932461	1161
6	48120338	64332302	+	Milk_QTL	QTL_ID=1727	"Milk protein yield"	PY	15591400	1042
6	48120338	64332302	+	Milk_QTL	QTL_ID=1725	"Milk fat yield"	FY	15591400	1039
6	119692	9056007	+	Health_QTL	QTL_ID=2494	"Somatic Cell Count"	SCC	11845286	1004
6	26351245	94156599	+	Milk_QTL	QTL_ID=1509	"Milk protein yield"	PY	16702292	1042
6	26351245	94156599	+	Milk_QTL	QTL_ID=1508	"Milk protein percentage"	PP	16702292	1041
6	64253743	64332302	+	Milk_QTL	QTL_ID=2427	"Milk protein percentage"	PP	10376304	1041
6	64338445	66131205	+	Milk_QTL	QTL_ID=1726	"Milk fat yield"	FY	15591400	1039
6	51213055	52406732	+	Milk_QTL	QTL_ID=10385	"Milk yield (daughter deviation) "	DDMY	14762092	1158
6	64820675	72230759	+	Milk_QTL	QTL_ID=2523	"Milk protein percentage"	PP	11290723	1041
6	64820675	72230759	+	Milk_QTL	QTL_ID=2524	"Milk protein percentage"	PP	11290723	1041
6	64820675	72230759	+	Milk_Association	QTL_ID=3376	"Milk protein percentage"	PP	11606547	1041
6	64820675	72230759	+	Milk_Association	QTL_ID=3375	"Milk fat percentage"	FP	11606547	1037
6	72319389	91086500	+	Milk_QTL	QTL_ID=2595	"Milk fat percentage"	FP	12778594	1037
6	74084730	74084929	+	Milk_Association	QTL_ID=16233	"Milk yield (EBV)"	MY	21198698	1161
6	50855029	94087220	+	Milk_QTL	QTL_ID=2431	"Milk fat yield"	FY	10376304	1039
6	74487464	87477948	+	Milk_QTL	QTL_ID=2525	"Milk protein percentage"	PP	11290723	1041
6	74487464	87477948	+	Milk_QTL	QTL_ID=2526	"Milk protein percentage"	PP	11290723	1041
6	74487464	87477948	+	Milk_QTL	QTL_ID=2527	"Milk protein percentage"	PP	11290723	1041
6	74487464	87477948	+	Milk_QTL	QTL_ID=2528	"Milk protein percentage"	PP	11290723	1041
6	74487464	87477948	+	Milk_QTL	QTL_ID=2529	"Milk protein percentage"	PP	11290723	1041
6	68783731	118066191	+	Milk_QTL	QTL_ID=3412	"Milk protein percentage"	PP	12605852	1041
6	72318511	94156599	+	Milk_QTL	QTL_ID=2513	"Milk protein yield"	PY	11178740	1042
6	50855029	94087220	+	Milk_QTL	QTL_ID=2428	"Milk protein percentage"	PP	10376304	1041
6	94087221	94156599	+	Milk_QTL	QTL_ID=2661	"Milk protein percentage"	PP	14762090	1041
6	91329799	95001024	+	Milk_QTL	QTL_ID=2530	"Milk protein percentage"	PP	11290723	1041
6	91329799	95001024	+	Milk_Association	QTL_ID=3364	"Milk protein percentage"	PP	10575617	1041
6	44438487	44613988	+	Milk_Association	QTL_ID=3370	"Milk yield"	MY	11606547	1044
6	64820675	72230759	+	Milk_Association	QTL_ID=3374	"Milk yield"	MY	11606547	1044
6	64820675	72230759	+	Milk_QTL	QTL_ID=3709	"Milk protein percentage (daughter deviation)"	DD%P	10984164	1040
6	88964093	89139594	+	Milk_QTL	QTL_ID=3708	"Milk protein percentage (daughter deviation)"	DD%P	10984164	1040
6	88964093	89139594	+	Milk_QTL	QTL_ID=3724	"Milk protein percentage (daughter deviation)"	DD%P	10984164	1040
6	64820675	72230759	+	Milk_QTL	QTL_ID=3725	"Milk protein percentage (daughter deviation)"	DD%P	10984164	1040
6	86975498	87150999	+	Milk_Association	QTL_ID=3857	"Milk protein percentage (EBV)"	PP	12939094	1162
6	104693634	119458736	+	Milk_QTL	QTL_ID=3437	"Milking speed"	MSPD	12605852	1099
6	48120338	64332302	+	Milk_QTL	QTL_ID=1519	"Milk energy yield"	EY	16533362	1129
6	91329799	95001024	+	Milk_QTL	QTL_ID=3710	"Milk protein percentage (daughter deviation)"	DD%P	10984164	1040
6	86975498	87150999	+	Milk_Association	QTL_ID=3856	"Milk protein yield (EBV)"	PY	12939094	1160
6	91329799	95001024	+	Milk_QTL	QTL_ID=3726	"Milk protein percentage (daughter deviation)"	DD%P	10984164	1040
6	94087221	116486666	+	Milk_QTL	QTL_ID=2430	"Milk yield"	MY	10376304	1044
6	26351245	94156599	+	Milk_QTL	QTL_ID=1510	"Milk yield"	MY	16702292	1044
6	44529748	50853273	+	Milk_QTL	QTL_ID=2723	"Milk yield"	MY	9691050	1044
6	44526238	46821978	+	Milk_QTL	QTL_ID=10216	"Milk yield (daughter deviation) "	DDMY	7713441	1158
6	26351245	44526237	+	Milk_QTL	QTL_ID=2586	"Milk yield"	MY	12778594	1044
6	48120338	64332302	+	Milk_QTL	QTL_ID=1517	"Milk yield"	MY	16533362	1044
6	44526238	46821978	+	Milk_Association	QTL_ID=10042	"Milk yield (daughter deviation) "	DDMY	17517737	1158
6	87157163	87157362	+	Milk_Association	QTL_ID=20596	"Milk alpha-casein to beta-casein ratio"	ACNBCN	22192223	1523
6	72318511	94156599	+	Milk_QTL	QTL_ID=2512	"Milk yield"	MY	11178740	1044
6	82706922	82707121	+	Production_Association	QTL_ID=20141	"Milk profitability index"	MPIND	22281351	1512
6	87141317	87141516	+	Milk_Association	QTL_ID=20595	"Milk alpha-casein to beta-casein ratio"	ACNBCN	22192223	1523
6	48120338	64332302	+	Milk_QTL	QTL_ID=1723	"Milk yield"	MY	15591400	1044
6	48418693	58513860	+	Milk_QTL	QTL_ID=1757	"Milk yield"	MY	15202654	1044
6	99239319	99239518	+	Milk_Association	QTL_ID=20024	"Milk monounsaturated fatty acid content"	MMUFA	22114848	1509
6	99239319	99239518	+	Milk_Association	QTL_ID=20018	"Milk saturated to unsaturated fatty acid ratio"	MSFAUFAR	22114848	1511
6	99239319	99239518	+	Milk_Association	QTL_ID=20050	"Milk fatty acid unsaturated index"	FA-UI	22114848	1304
6	99239319	99239518	+	Milk_Association	QTL_ID=20054	"Milk fatty acid unsaturated index"	FA-UI	22114848	1304
6	99239319	99239518	+	Milk_Association	QTL_ID=20019	"Milk saturated fatty acid content"	MSFA	22114848	1508
6	99233909	99234108	+	Milk_Association	QTL_ID=20021	"Milk saturated fatty acid content"	MSFA	22114848	1508
6	99239319	99239518	+	Milk_Association	QTL_ID=20017	"Milk saturated to unsaturated fatty acid ratio"	MSFAUFAR	22114848	1511
6	99239319	99239518	+	Milk_Association	QTL_ID=20053	"Milk fatty acid unsaturated index"	FA-UI	22114848	1304
6	99239319	99239518	+	Milk_Association	QTL_ID=20023	"Milk monounsaturated fatty acid content"	MMUFA	22114848	1509
6	99239319	99239518	+	Milk_Association	QTL_ID=20051	"Milk fatty acid unsaturated index"	FA-UI	22114848	1304
6	99233909	99234108	+	Milk_Association	QTL_ID=20052	"Milk fatty acid unsaturated index"	FA-UI	22114848	1304
6	99239319	99239518	+	Milk_Association	QTL_ID=20020	"Milk saturated fatty acid content"	MSFA	22114848	1508
6	99278573	99278772	+	Milk_Association	QTL_ID=20043	"Milk monounsaturated fatty acid content"	MMUFA	22114848	1509
6	99278573	99278772	+	Milk_Association	QTL_ID=20055	"Milk fatty acid unsaturated index"	FA-UI	22114848	1304
6	99278573	99278772	+	Milk_Association	QTL_ID=20022	"Milk saturated fatty acid content"	MSFA	22114848	1508
6	99278573	99278772	+	Milk_Association	QTL_ID=20042	"Milk monounsaturated fatty acid content"	MMUFA	22114848	1509
6	28904811	29080313	+	Milk_Association	QTL_ID=18418	"Milk fat percentage (PTA)"	FP	15867146	1262
6	28904811	29080313	+	Milk_Association	QTL_ID=18419	"Milk protein percentage (PTA)"	PTA%P	15867146	1043
6	30393712	30569213	+	Milk_Association	QTL_ID=15939	"305 days milk yield"	MY305	20140710	1045
6	30393712	30569213	+	Milk_Association	QTL_ID=15940	"305 days milk yield"	MY305	20140710	1045
6	24247370	33930092	+	Milk_QTL	QTL_ID=18736	"Milk fat yield (EBV)"	FY	21257065	1159
6	24247370	52975215	+	Milk_QTL	QTL_ID=18737	"Milk fat percentage (EBV)"	FP	21257065	1266
6	86905296	87080798	+	Milk_Association	QTL_ID=20249	"Milk yield"	MY	22245182	1044
6	90587207	90762709	+	Milk_Association	QTL_ID=21193	"Average daily milk yield"	AMY	22614274	1046
6	86899168	87074670	+	Milk_Association	QTL_ID=15947	"305 days milk yield"	MY305	21113675	1045
6	86899168	87074670	+	Milk_Association	QTL_ID=15945	"Milk yield"	MY	21113675	1044
6	106171425	119458736	+	Milk_QTL	QTL_ID=19929	"Milk lactose content"	MLC	22058003	1378
6	3265128	9003356	+	Milk_QTL	QTL_ID=10206	"Milk fat percentage (EBV)"	FP	ISU0040	1266
6	9846483	25349541	+	Milk_QTL	QTL_ID=19927	"Milk lactose yield"	LACTYD	22058003	1505
6	26886529	44596438	+	Milk_QTL	QTL_ID=10202	"Milk protein percentage (EBV)"	PP	ISU0040	1162
6	29782325	29957827	+	Milk_QTL	QTL_ID=10207	"Milk fat percentage (EBV)"	FP	ISU0040	1266
6	10398737	41962141	+	Milk_QTL	QTL_ID=10208	"Milk protein percentage (EBV)"	PP	ISU0040	1162
6	7213941	23290879	+	Milk_QTL	QTL_ID=19928	"Milk solids"	MSOL	22058003	1379
6	34869033	35044535	+	Milk_QTL	QTL_ID=10203	"Milk fat yield (daughter deviation)"	DDF	ISU0040	1035
6	42839656	43015157	+	Health_Association	QTL_ID=6164	"Somatic cell score (EBV)"	SCS	18650300	1208
6	52264429	52439931	+	Milk_QTL	QTL_ID=10204	"Milk fat yield (daughter deviation)"	DDF	ISU0040	1035
6	45733862	64481896	+	Milk_QTL	QTL_ID=10205	"Milk protein yield (daughter deviation)"	DDPY	ISU0040	1157
6	36307112	36482614	+	Health_Association	QTL_ID=6165	"Somatic cell score (EBV)"	SCS	18650300	1208
6	64744734	64920236	+	Milk_QTL	QTL_ID=10209	"Milk protein percentage (EBV)"	PP	ISU0040	1162
6	64744734	64920236	+	Health_Association	QTL_ID=6166	"Somatic cell score (EBV)"	SCS	18650300	1208
6	65622248	65797750	+	Health_Association	QTL_ID=6167	"Somatic cell score (EBV)"	SCS	18650300	1208
6	44395162	44570664	+	Health_Association	QTL_ID=6168	"Somatic cell score (EBV)"	SCS	18650300	1208
6	50716291	50891792	+	Health_Association	QTL_ID=6169	"Somatic cell score (EBV)"	SCS	18650300	1208
6	53371999	71563848	+	Health_Association	QTL_ID=6170	"Somatic cell score (EBV)"	SCS	18650300	1208
6	64855776	72265859	+	Health_Association	QTL_ID=6171	"Somatic cell score (EBV)"	SCS	18650300	1208
6	66182111	66357613	+	Health_Association	QTL_ID=6172	"Somatic cell score (EBV)"	SCS	18650300	1208
6	94226801	94402303	+	Milk_QTL	QTL_ID=10210	"Milk protein percentage (EBV)"	PP	ISU0040	1162
6	94314553	94490054	+	Milk_QTL	QTL_ID=6066	"Milk protein yield (EBV)"	PY	18650300	1160
6	44526238	64253742	+	Milk_QTL	QTL_ID=10386	"Milk protein percentage (daughter deviation)"	DD%P	14762092	1040
6	9056721	9232223	+	Milk_QTL	QTL_ID=10149	"Milk protein yield (daughter deviation)"	DDPY	12487475	1157
6	10548495	10723996	+	Milk_QTL	QTL_ID=10146	"Milk protein yield (daughter deviation)"	DDPY	12487475	1157
6	6625427	6800929	+	Milk_QTL	QTL_ID=10147	"Milk protein yield (daughter deviation)"	DDPY	12487475	1157
6	11100749	11276250	+	Milk_QTL	QTL_ID=10148	"Milk protein yield (daughter deviation)"	DDPY	12487475	1157
6	26263494	26438995	+	Milk_QTL	QTL_ID=4718	"Milk yield"	MY	18218765	1044
6	30305960	30481462	+	Milk_QTL	QTL_ID=10018	"Milk yield"	MY	18562653	1044
6	47716682	47892183	+	Milk_QTL	QTL_ID=10019	"Milk yield"	MY	18562653	1044
6	34113149	59071967	+	Milk_QTL	QTL_ID=10145	"Milk protein yield (daughter deviation)"	DDPY	12487475	1157
6	11845648	12021150	+	Milk_QTL	QTL_ID=4717	"Milk yield"	MY	18218765	1044
6	90858348	91033849	+	Milk_QTL	QTL_ID=4719	"Milk yield"	MY	18218765	1044
6	85933902	86109404	+	Milk_Association	QTL_ID=9939	"Milk fat yield (EBV)"	FY	17433017	1159
6	44526238	46821978	+	Milk_QTL	QTL_ID=10139	"Milk fat yield (daughter deviation)"	DDF	12487475	1035
6	44964558	44964757	+	Milk_Association	QTL_ID=20651	"Milk yield"	MY	22486504	1044
6	30050106	30050305	+	Milk_Association	QTL_ID=14922	"Milk protein yield (EBV)"	PY	21048968	1160
6	33396277	33396476	+	Milk_Association	QTL_ID=15001	"Milk protein percentage (EBV)"	PP	21048968	1162
6	37631541	37631740	+	Milk_Association	QTL_ID=15002	"Milk protein percentage (EBV)"	PP	21048968	1162
6	38063214	38063413	+	Milk_Association	QTL_ID=15003	"Milk protein percentage (EBV)"	PP	21048968	1162
6	42216500	42216699	+	Milk_Association	QTL_ID=15004	"Milk protein percentage (EBV)"	PP	21048968	1162
6	64727184	69729325	+	Production_QTL	QTL_ID=10771	"Weaning weight-maternal milk"	MILK	20477797	1273
6	74084730	74084929	+	Milk_Association	QTL_ID=16234	"Milk fat yield (EBV)"	FY	21198698	1159
6	74084730	74084929	+	Milk_Association	QTL_ID=16235	"Milk fat percentage (EBV)"	FP	21198698	1266
6	74084730	74084929	+	Milk_Association	QTL_ID=16236	"Milk protein percentage (EBV)"	PP	21198698	1162
6	79350611	79350810	+	Milk_Association	QTL_ID=15005	"Milk protein percentage (EBV)"	PP	21048968	1162
6	44526238	46821978	+	Milk_QTL	QTL_ID=10215	"Milk protein percentage (daughter deviation)"	DD%P	7713441	1040
6	44526238	46821978	+	Milk_QTL	QTL_ID=10214	"Milk fat percentage (daughter deviation)"	DD%F	7713441	1034
6	28290551	28466053	+	Milk_Association	QTL_ID=10497	"Milk protein percentage (EBV)"	PP	15998908	1162
6	28290551	28466053	+	Milk_Association	QTL_ID=10496	"Milk fat percentage (EBV)"	FP	15998908	1266
6	28641557	28817058	+	Milk_Association	QTL_ID=10492	"Milk protein yield (EBV)"	PY	15998908	1160
6	28641557	28817058	+	Milk_Association	QTL_ID=10494	"Milk protein percentage (EBV)"	PP	15998908	1162
6	28641557	28817058	+	Milk_Association	QTL_ID=10491	"Milk fat yield (EBV)"	FY	15998908	1159
6	28641557	28817058	+	Milk_Association	QTL_ID=10493	"Milk fat percentage (EBV)"	FP	15998908	1266
6	28817059	28992561	+	Milk_Association	QTL_ID=10489	"Milk fat percentage (EBV)"	FP	15998908	1266
6	28817059	28992561	+	Milk_Association	QTL_ID=10490	"Milk protein percentage (EBV)"	PP	15998908	1162
6	28817059	28992561	+	Milk_Association	QTL_ID=10488	"Milk protein yield (EBV)"	PY	15998908	1160
6	28817059	28992561	+	Milk_Association	QTL_ID=10487	"Milk fat yield (EBV)"	FY	15998908	1159
6	28904811	29080313	+	Milk_Association	QTL_ID=10482	"Milk protein percentage (EBV)"	PP	15998908	1162
6	28904811	29080313	+	Milk_Association	QTL_ID=10485	"Milk protein percentage (EBV)"	PP	15998908	1162
6	28904811	29080313	+	Milk_Association	QTL_ID=10040	"Milk protein percentage (daughter deviation)"	DD%P	17517737	1040
6	28904811	29080313	+	Milk_Association	QTL_ID=10039	"Milk fat percentage (daughter deviation)"	DD%F	17517737	1034
6	28904811	29080313	+	Milk_Association	QTL_ID=10038	"Milk fat yield (daughter deviation)"	DDF	17517737	1035
6	28904811	29080313	+	Milk_Association	QTL_ID=10481	"Milk fat percentage (EBV)"	FP	15998908	1266
6	28904811	29080313	+	Milk_Association	QTL_ID=10484	"Milk fat percentage (EBV)"	FP	15998908	1266
6	28904811	29080313	+	Milk_Association	QTL_ID=10116	"Milk protein percentage (PTA)"	PTA%P	16230712	1043
6	28904811	29080313	+	Milk_Association	QTL_ID=10396	"Milk fat yield (PTA)"	FY	15867146	1264
6	28904811	29080313	+	Milk_Association	QTL_ID=10115	"Milk fat percentage (PTA)"	FP	16230712	1262
6	28904811	29080313	+	Milk_Association	QTL_ID=10397	"Milk fat percentage (PTA)"	FP	15867146	1262
6	28904811	29080313	+	Milk_Association	QTL_ID=10398	"Milk protein percentage (PTA)"	PTA%P	15867146	1043
6	28992562	29168064	+	Health_Association	QTL_ID=13159	"Somatic cell score (EBV)"	SCS	19765294	1208
6	28992562	29168064	+	Health_Association	QTL_ID=13160	"Somatic cell score (EBV)"	SCS	19765294	1208
6	28992562	29168064	+	Health_Association	QTL_ID=13161	"Somatic cell score (EBV)"	SCS	19765294	1208
6	28992562	29168064	+	Health_Association	QTL_ID=13162	"Somatic cell score (EBV)"	SCS	19765294	1208
6	28992562	29168064	+	Health_Association	QTL_ID=13163	"Somatic cell score (EBV)"	SCS	19765294	1208
6	28992562	29168064	+	Health_Association	QTL_ID=13165	"Somatic cell score (EBV)"	SCS	19765294	1208
6	28992562	29168064	+	Milk_Association	QTL_ID=13166	"Milk fat percentage (EBV)"	FP	19765294	1266
6	28992562	29168064	+	Milk_Association	QTL_ID=13168	"Milk fat percentage (EBV)"	FP	19765294	1266
6	28992562	29168064	+	Milk_Association	QTL_ID=13167	"Milk fat percentage (EBV)"	FP	19765294	1266
6	28992562	29168064	+	Health_Association	QTL_ID=13164	"Somatic cell score (EBV)"	SCS	19765294	1208
6	28992562	29168064	+	Milk_Association	QTL_ID=13170	"Milk protein percentage (EBV)"	PP	19765294	1162
6	28992562	29168064	+	Milk_Association	QTL_ID=13171	"Milk protein percentage (EBV)"	PP	19765294	1162
6	29343568	29519070	+	Milk_Association	QTL_ID=10479	"Milk protein percentage (EBV)"	PP	15998908	1162
6	29343568	29519070	+	Milk_Association	QTL_ID=10473	"Milk fat yield (EBV)"	FY	15998908	1159
6	29343568	29519070	+	Milk_Association	QTL_ID=10474	"Milk protein yield (EBV)"	PY	15998908	1160
6	29343568	29519070	+	Milk_Association	QTL_ID=10477	"Milk protein yield (EBV)"	PY	15998908	1160
6	29343568	29519070	+	Milk_Association	QTL_ID=10476	"Milk fat yield (EBV)"	FY	15998908	1159
6	29343568	29519070	+	Milk_Association	QTL_ID=10478	"Milk fat percentage (EBV)"	FP	15998908	1266
6	29343568	29519070	+	Milk_Association	QTL_ID=10475	"Milk protein percentage (EBV)"	PP	15998908	1162
6	38279751	38455253	+	Milk_Association	QTL_ID=11508	"Milk fatty acid unsaturated index"	FA-UI	19719788	1304
6	38279751	38455253	+	Milk_Association	QTL_ID=11509	"Milk fatty acid unsaturated index"	FA-UI	19719788	1304
6	38279751	38455253	+	Milk_Association	QTL_ID=11506	"Milk fatty acid unsaturated index"	FA-UI	19719788	1304
6	38279751	38455253	+	Milk_Association	QTL_ID=11510	"Milk fatty acid unsaturated index"	FA-UI	19719788	1304
6	38279751	38455253	+	Milk_Association	QTL_ID=12031	"Milk fat yield (EBV)"	FY	15781588	1159
6	44438487	44613988	+	Milk_Association	QTL_ID=10504	"Milk protein yield (EBV)"	PY	15998908	1160
6	44438487	44613988	+	Milk_Association	QTL_ID=10505	"Milk protein percentage (EBV)"	PP	15998908	1162
6	44202109	52554008	+	Milk_QTL	QTL_ID=10194	"Milk fat yield (EBV)"	FY	10582278	1159
6	58425232	58600733	+	Milk_QTL	QTL_ID=9906	"Milk yield"	MY	19603057	1044
6	34236001	58826263	+	Milk_QTL	QTL_ID=11304	"Milk protein yield (EBV)"	PY	19932461	1160
6	34236001	58826263	+	Milk_QTL	QTL_ID=11303	"Milk fat yield (EBV)"	FY	19932461	1159
6	34744959	34920461	+	Milk_QTL	QTL_ID=11306	"Milk protein percentage (EBV)"	PP	19932461	1162
6	34744959	34920461	+	Milk_QTL	QTL_ID=11305	"Milk fat percentage (EBV)"	FP	19932461	1266
6	88964093	89139594	+	Milk_Association	QTL_ID=10468	"Milk yield"	MY	8056316	1044
6	88964093	89139594	+	Milk_Association	QTL_ID=13558	"Milk yield"	MY	19233813	1044
6	79741145	89139594	+	Milk_Association	QTL_ID=10465	"Milk yield"	MY	8056316	1044
6	79741145	89139594	+	Milk_Association	QTL_ID=13567	"Milk yield"	MY	19233813	1044
6	28904811	29431318	+	Milk_QTL	QTL_ID=10266	"Milk fat percentage (PTA)"	FP	15466433	1262
6	28904811	29431318	+	Milk_QTL	QTL_ID=10265	"Milk protein percentage (PTA)"	PTA%P	15466433	1043
6	44526238	46821978	+	Milk_Association	QTL_ID=10041	"Milk protein percentage (daughter deviation)"	DD%P	17517737	1040
6	26351245	33930092	+	Milk_QTL	QTL_ID=9905	"Milk yield"	MY	19603057	1044
6	44526238	46821978	+	Milk_Association	QTL_ID=10043	"Milk protein percentage (PTA)"	PTA%P	17517737	1043
6	44526238	46821978	+	Health_Association	QTL_ID=10044	"Somatic cell score (PTA)"	PTASCS	17517737	1003
6	25744423	33930092	+	Production_QTL	QTL_ID=10762	"Weaning weight-maternal milk"	MILK	20477797	1273
7	38736258	38736457	+	Milk_Association	QTL_ID=20144	"Milk fat yield"	FY	22281351	1039
7	43948278	43948477	+	Milk_Association	QTL_ID=20147	"Milk fat yield"	FY	22281351	1039
7	55813752	55813951	+	Milk_Association	QTL_ID=20149	"Milk protein percentage"	PP	22281351	1041
7	59513951	59514150	+	Milk_Association	QTL_ID=20151	"Milk protein percentage"	PP	22281351	1041
7	13784615	13950022	+	Milk_QTL	QTL_ID=4682	"Milk fat percentage"	FP	18218768	1037
7	13784615	13950022	+	Milk_QTL	QTL_ID=4680	"Milk fat yield"	FY	18218768	1039
7	13784615	13950022	+	Milk_QTL	QTL_ID=4681	"Milk protein yield"	PY	18218768	1042
7	15065062	15230469	+	Health_QTL	QTL_ID=4683	"Somatic cell score"	SCS	18218768	1005
7	88294414	88459821	+	Milk_QTL	QTL_ID=4783	"Milk protein percentage"	PP	18218765	1041
7	18769748	18935155	+	Milk_QTL	QTL_ID=4780	"Milk protein percentage"	PP	18218765	1041
7	60061542	60226949	+	Milk_QTL	QTL_ID=4781	"Milk protein percentage"	PP	18218765	1041
7	96626480	96791887	+	Health_QTL	QTL_ID=13233	"Somatic cell score"	SCS	20855026	1005
7	96626480	96791887	+	Milk_Association	QTL_ID=10393	"Milk protein percentage"	PP	9649542	1041
7	20131870	20297277	+	Milk_QTL	QTL_ID=4912	"Milk fat yield"	FY	9891277	1039
7	96626480	96791887	+	Milk_QTL	QTL_ID=2531	"Milk protein percentage"	PP	11290723	1041
7	96626480	96791887	+	Milk_QTL	QTL_ID=2532	"Milk protein percentage"	PP	11290723	1041
7	96626480	96791887	+	Milk_QTL	QTL_ID=2449	"Milk protein yield"	PY	11015574	1042
7	105140348	105305755	+	Health_QTL	QTL_ID=2769	"Somatic cell score"	SCS	14556700	1005
7	105140348	105305755	+	Health_QTL	QTL_ID=2452	"Somatic cell score"	SCS	11015574	1005
7	105140348	105305755	+	Milk_QTL	QTL_ID=2451	"Milk protein yield"	PY	11015574	1042
7	678645	9831029	+	Milk_QTL	QTL_ID=3533	"Milk fat yield"	FY	14762091	1039
7	678645	9831029	+	Milk_QTL	QTL_ID=3535	"Milk fat percentage"	FP	14762091	1037
7	9831030	26387773	+	Milk_QTL	QTL_ID=3536	"Milk protein percentage"	PP	14762091	1041
7	9831030	26387773	+	Milk_QTL	QTL_ID=3534	"Milk protein percentage"	PP	14762091	1041
7	9831030	26387773	+	Health_QTL	QTL_ID=3537	"Somatic cell score"	SCS	14762091	1005
7	20214574	24411147	+	Milk_QTL	QTL_ID=2666	"Milk protein yield"	PY	14762090	1042
7	30285101	30450508	+	Milk_Association	QTL_ID=6182	"Milk yield (EBV)"	MY	18650300	1161
7	42613653	42779060	+	Health_QTL	QTL_ID=2770	"Somatic cell score"	SCS	14556700	1005
7	42696357	64188689	+	Health_QTL	QTL_ID=2667	"Somatic cell score"	SCS	14762090	1005
7	60160787	60326194	+	Milk_Association	QTL_ID=6183	"Milk yield (EBV)"	MY	18650300	1161
7	49979303	50144710	+	Milk_Association	QTL_ID=6184	"Milk yield (EBV)"	MY	18650300	1161
7	59924825	60090232	+	Milk_Association	QTL_ID=6185	"Milk yield (EBV)"	MY	18650300	1161
7	57946872	99225754	+	Milk_QTL	QTL_ID=3410	"Milk protein yield"	PY	12605852	1042
7	34660868	102419615	+	Milk_QTL	QTL_ID=3434	"Milk fat percentage"	FP	12605852	1037
7	105140348	105305755	+	Milk_QTL	QTL_ID=2450	"Milk yield"	MY	11015574	1044
7	96626480	96791887	+	Milk_QTL	QTL_ID=2448	"Milk yield"	MY	11015574	1044
7	57946872	81600384	+	Milk_QTL	QTL_ID=3432	"Milk yield"	MY	12605852	1044
7	42613653	42779060	+	Health_QTL	QTL_ID=3711	"Somatic cell score (PTA)"	PTASCS	10984164	1003
7	20214574	24411147	+	Milk_QTL	QTL_ID=2664	"Milk yield"	MY	14762090	1044
7	39623730	49887745	+	Milk_QTL	QTL_ID=3532	"Milk yield"	MY	14762091	1044
7	38736258	38736457	+	Production_Association	QTL_ID=20143	"Milk profitability index"	MPIND	22281351	1512
7	39358390	39358589	+	Production_Association	QTL_ID=20145	"Milk profitability index"	MPIND	22281351	1512
7	43948278	43948477	+	Production_Association	QTL_ID=20146	"Milk profitability index"	MPIND	22281351	1512
7	55813752	55813951	+	Production_Association	QTL_ID=20148	"Milk profitability index"	MPIND	22281351	1512
7	59513951	59514150	+	Production_Association	QTL_ID=20150	"Milk profitability index"	MPIND	22281351	1512
7	71192318	71192517	+	Production_Association	QTL_ID=20152	"Milk profitability index"	MPIND	22281351	1512
7	9831030	24411147	+	Milk_QTL	QTL_ID=4496	"305 days milk yield"	MY305	17582132	1045
7	38033809	106050091	+	Milk_QTL	QTL_ID=10290	"Milking speed"	MSPD	15377635	1099
7	64191998	99880602	+	Health_QTL	QTL_ID=2698	"Somatic Cell Count"	SCC	12613879	1004
7	3458540	3623947	+	Milk_Association	QTL_ID=18738	"Milk yield"	MY	21328100	1044
7	30285101	30450508	+	Milk_Association	QTL_ID=6186	"Milk protein yield (EBV)"	PY	18650300	1160
7	56202250	56367657	+	Milk_Association	QTL_ID=6187	"Milk protein yield (EBV)"	PY	18650300	1160
7	60160787	60326194	+	Milk_Association	QTL_ID=6188	"Milk protein yield (EBV)"	PY	18650300	1160
7	49979303	50144710	+	Milk_Association	QTL_ID=6189	"Milk protein yield (EBV)"	PY	18650300	1160
7	99028752	99194159	+	Milk_Association	QTL_ID=6190	"Milk protein yield (EBV)"	PY	18650300	1160
7	9831030	24411147	+	Milk_QTL	QTL_ID=4497	"Milk protein yield"	PY	17582132	1042
7	60061542	60226949	+	Milk_QTL	QTL_ID=4721	"Milk yield"	MY	18218765	1044
7	39623730	49887745	+	Production_QTL	QTL_ID=10794	"Weaning weight-maternal milk"	MILK	20477797	1273
7	49887746	64188689	+	Production_QTL	QTL_ID=10797	"Weaning weight-maternal milk"	MILK	20477797	1273
7	678645	5038185	+	Production_QTL	QTL_ID=10780	"Weaning weight-maternal milk"	MILK	20477797	1273
7	80525233	88377117	+	Production_QTL	QTL_ID=10803	"Weaning weight-maternal milk"	MILK	20477797	1273
7	31966929	32132336	+	Milk_Association	QTL_ID=14038	"Milk fat yield (daughter deviation)"	DDF	21054834	1035
7	38033809	106050091	+	Milk_QTL	QTL_ID=10291	"Milk yield"	MY	15377635	1044
8	9690508	9867800	+	Milk_Association	QTL_ID=18795	"Milk fat percentage"	FP	21667239	1037
8	9690508	9867800	+	Milk_Association	QTL_ID=18796	"Milk fat yield"	FY	21667239	1039
8	20547266	31655752	+	Health_QTL	QTL_ID=4979	"Somatic cell score"	SCS	18832229	1005
8	3171265	3348556	+	Milk_QTL	QTL_ID=4785	"Milk protein percentage"	PP	18218765	1041
8	20458620	20635911	+	Milk_QTL	QTL_ID=4786	"Milk protein percentage"	PP	18218765	1041
8	15991377	16168668	+	Health_QTL	QTL_ID=13234	"Somatic cell score"	SCS	20855026	1005
8	113384737	113384836	+	Milk_Association	QTL_ID=14032	"Milk protein percentage"	PP	21054834	1041
8	113384737	113384836	+	Milk_Association	QTL_ID=14033	"Milk fat percentage"	FP	21054834	1037
8	14218099	14395391	+	Health_QTL	QTL_ID=2771	"Somatic cell score"	SCS	14556700	1005
8	47179694	47179893	+	Milk_Association	QTL_ID=22667	"Milk yield (ECM)"	MY	23031337	1532
8	51596490	51773781	+	Health_QTL	QTL_ID=2772	"Somatic cell score"	SCS	14556700	1005
8	41285256	80980500	+	Health_QTL	QTL_ID=2498	"Somatic Cell Count"	SCC	11845286	1004
8	60498963	80286323	+	Health_QTL	QTL_ID=1683	"Somatic Cell Count"	SCC	16167984	1004
8	77252783	77252982	+	Milk_Association	QTL_ID=22668	"Milk yield (ECM)"	MY	23031337	1532
8	78701851	78702050	+	Milk_Association	QTL_ID=22669	"Milk yield (ECM)"	MY	23031337	1532
8	89499909	89677200	+	Milk_QTL	QTL_ID=2533	"Milk protein percentage"	PP	11290723	1041
8	43490719	43490918	+	Production_Association	QTL_ID=20153	"Milk profitability index"	MPIND	22281351	1512
8	9690508	9867800	+	Milk_Association	QTL_ID=18797	"Milk yield"	MY	21667239	1044
8	113384737	113384836	+	Health_Association	QTL_ID=18421	"Somatic cell score (EBV)"	SCS	16899698	1208
8	24844055	24844254	+	Health_Association	QTL_ID=19033	"Somatic cell score (DYD)"	SCS	21906097	1237
8	25850684	25850883	+	Health_Association	QTL_ID=19032	"Somatic cell score (DYD)"	SCS	21906097	1237
8	113384737	113384836	+	Milk_Association	QTL_ID=6191	"Milk fat yield (EBV)"	FY	18650300	1159
8	110259889	110791682	+	Milk_QTL	QTL_ID=6075	"Milk protein yield (EBV)"	PY	18650300	1160
8	19395218	19572509	+	Milk_QTL	QTL_ID=6072	"Milk protein yield (EBV)"	PY	18650300	1160
8	33251131	33428422	+	Milk_QTL	QTL_ID=6073	"Milk protein yield (EBV)"	PY	18650300	1160
8	81033689	81210980	+	Milk_QTL	QTL_ID=6074	"Milk protein yield (EBV)"	PY	18650300	1160
8	68258679	108237404	+	Milk_QTL	QTL_ID=6071	"Milk protein yield (EBV)"	PY	18650300	1160
8	31567107	31744398	+	Milk_QTL	QTL_ID=4724	"Milk yield"	MY	18218765	1044
8	30036708	30036907	+	Milk_Association	QTL_ID=14933	"Milk fat percentage (EBV)"	FP	21048968	1266
8	45862560	45862759	+	Milk_Association	QTL_ID=16239	"Milk fat percentage (EBV)"	FP	21198698	1266
8	45862560	45862759	+	Milk_Association	QTL_ID=16240	"Milk protein percentage (EBV)"	PP	21198698	1162
8	113384737	113384836	+	Health_Association	QTL_ID=12855	"Somatic cell score (EBV)"	SCS	16899698	1208
8	19166932	46250025	+	Milk_QTL	QTL_ID=3438	"Milking speed"	MSPD	12605852	1099
9	18385374	47319594	+	Milk_QTL	QTL_ID=3738	"Milk yield (daughter deviation) "	DDMY	11167525	1158
9	17726811	17727010	+	Milk_Association	QTL_ID=15769	"Milk alpha-lactalbumin percentage"	MALACTP	21605784	1420
9	45303981	45304180	+	Milk_Association	QTL_ID=20155	"Milk protein percentage"	PP	22281351	1041
9	98791786	102217987	+	Health_QTL	QTL_ID=10077	"Somatic cell score"	SCS	18462482	1005
9	98791786	102217987	+	Health_QTL	QTL_ID=10079	"Somatic cell score"	SCS	18462482	1005
9	98791786	102217987	+	Health_QTL	QTL_ID=10088	"Somatic cell score"	SCS	18462482	1005
9	98791786	102217987	+	Health_QTL	QTL_ID=10086	"Somatic cell score"	SCS	18462482	1005
9	65847973	66030622	+	Health_QTL	QTL_ID=13235	"Somatic cell score"	SCS	20855026	1005
9	46646302	46646401	+	Health_QTL	QTL_ID=10081	"Somatic cell score"	SCS	18462482	1005
9	46646302	46646401	+	Health_QTL	QTL_ID=10072	"Somatic cell score"	SCS	18462482	1005
9	37971719	38765329	+	Health_QTL	QTL_ID=10084	"Somatic cell score"	SCS	18462482	1005
9	42006478	42006577	+	Health_QTL	QTL_ID=10073	"Somatic cell score"	SCS	18462482	1005
9	42006478	42006577	+	Health_QTL	QTL_ID=10075	"Somatic cell score"	SCS	18462482	1005
9	102126663	102309312	+	Health_QTL	QTL_ID=4881	"Somatic cell score"	SCS	17954769	1005
9	94461723	94644372	+	Health_QTL	QTL_ID=1744	"Somatic Cell Count"	SCC	15328290	1004
9	102126663	102309312	+	Health_QTL	QTL_ID=2773	"Somatic cell score"	SCS	14556700	1005
9	102126663	102309312	+	Health_QTL	QTL_ID=3456	"Somatic cell score"	SCS	12605852	1005
9	20950447	20950646	+	Milk_Association	QTL_ID=14892	"Milk yield (EBV)"	MY	21048968	1161
9	24877548	25060197	+	Milk_QTL	QTL_ID=4940	"Dairy capacity composite index"	DCCI	9891277	1142
9	37971719	47319594	+	Milk_QTL	QTL_ID=1687	"Milk fat yield"	FY	16167984	1039
9	37971719	47319594	+	Milk_QTL	QTL_ID=1689	"Milk protein yield"	PY	16167984	1042
9	46378797	61290329	+	Milk_QTL	QTL_ID=2558	"Milk protein percentage"	PP	11417712	1041
9	45282514	57455268	+	Milk_Association	QTL_ID=6192	"Milk yield (EBV)"	MY	18650300	1161
9	56026397	56026596	+	Milk_Association	QTL_ID=14891	"Milk yield (EBV)"	MY	21048968	1161
9	47325074	75409523	+	Milk_QTL	QTL_ID=1522	"Milk protein yield"	PY	16533362	1042
9	86637376	105708250	+	Milk_QTL	QTL_ID=2534	"Milk protein percentage"	PP	11290723	1041
9	75409524	98791785	+	Milk_QTL	QTL_ID=1520	"Milk fat yield"	FY	16533362	1039
9	105708151	105708250	+	Milk_QTL	QTL_ID=10150	"Milk yield (daughter deviation) "	DDMY	12487475	1158
9	75409524	98791785	+	Milk_QTL	QTL_ID=1521	"Milk energy yield"	EY	16533362	1129
9	10858123	75409523	+	Milk_QTL	QTL_ID=3747	"Milk fat yield (daughter deviation)"	DDF	11167525	1035
9	38765330	47319594	+	Milk_QTL	QTL_ID=3754	"Milk protein yield (daughter deviation)"	DDPY	11167525	1157
9	45303981	45304180	+	Production_Association	QTL_ID=20154	"Milk profitability index"	MPIND	22281351	1512
9	61290330	75409523	+	Milk_QTL	QTL_ID=2553	"Milk yield"	MY	11417712	1044
9	65601790	65784438	+	Milk_QTL	QTL_ID=6077	"Milk protein yield (EBV)"	PY	18650300	1160
9	7543098	7725747	+	Milk_QTL	QTL_ID=6076	"Milk protein yield (EBV)"	PY	18650300	1160
9	18088676	18271325	+	Milk_QTL	QTL_ID=4725	"Milk yield"	MY	18218765	1044
9	8645837	8646036	+	Milk_Association	QTL_ID=14923	"Milk protein yield (EBV)"	PY	21048968	1160
9	46646402	75409523	+	Milk_QTL	QTL_ID=10217	"Milk fat yield (daughter deviation)"	DDF	7713441	1035
9	46646402	75409523	+	Milk_QTL	QTL_ID=10218	"Milk protein yield (daughter deviation)"	DDPY	7713441	1157
10	91697065	91697264	+	Milk_Association	QTL_ID=15772	"Milk alpha-casein percentage"	MACASP	21605784	1386
10	25981328	25981527	+	Milk_Association	QTL_ID=20156	"Milk protein percentage"	PP	22281351	1041
10	42309071	42309270	+	Milk_Association	QTL_ID=20157	"Milk fat percentage"	FP	22281351	1037
10	51411372	51411571	+	Milk_Association	QTL_ID=15770	"Milk alpha-casein percentage"	MACASP	21605784	1386
10	51641464	51641663	+	Milk_Association	QTL_ID=15771	"Milk protein percentage"	PP	21605784	1041
10	92400677	92577044	+	Milk_QTL	QTL_ID=4787	"Milk protein percentage"	PP	18218765	1041
10	31647969	31824337	+	Health_QTL	QTL_ID=13236	"Somatic cell score"	SCS	20855026	1005
10	1055545	104305016	+	Milk_QTL	QTL_ID=10102	"Milk protein yield"	PY	18298934	1042
10	15119142	71531833	+	Milk_QTL	QTL_ID=10295	"Milk fat yield"	FY	15377635	1039
10	15119142	71531833	+	Milk_QTL	QTL_ID=10297	"Milk protein yield"	PY	15377635	1042
10	91582727	93540445	+	Milk_QTL	QTL_ID=2557	"Milk protein percentage"	PP	11417712	1041
10	9467762	9467961	+	Milk_Association	QTL_ID=22670	"Milk yield (ECM)"	MY	23031337	1532
10	21266029	21266228	+	Milk_Association	QTL_ID=16242	"Milk yield (EBV)"	MY	21198698	1161
10	31692061	34701667	+	Health_QTL	QTL_ID=2701	"Somatic Cell Count"	SCC	12613879	1004
10	63242272	76365496	+	Health_QTL	QTL_ID=1692	"Somatic Cell Count"	SCC	16167984	1004
10	51899629	52075997	+	Health_QTL	QTL_ID=2774	"Somatic cell score"	SCS	14556700	1005
10	34902337	85683628	+	Health_QTL	QTL_ID=3436	"Somatic cell score"	SCS	12605852	1005
10	87944700	87944899	+	Milk_Association	QTL_ID=22671	"Milk yield (ECM)"	MY	23031337	1532
10	93581893	98052271	+	Milk_QTL	QTL_ID=2668	"Milk yield"	MY	14762090	1044
10	14372065	17045529	+	Milk_QTL	QTL_ID=10016	"Milk yield (EBV)"	MY	18700999	1161
10	31699116	75917952	+	Milk_QTL	QTL_ID=2554	"Milk yield"	MY	11417712	1044
10	8548428	8724795	+	Milk_QTL	QTL_ID=11322	"Milk fat yield (EBV)"	FY	19841231	1159
10	11534237	11710605	+	Milk_QTL	QTL_ID=6078	"Milk protein yield (EBV)"	PY	18650300	1160
10	91518833	91695200	+	Milk_QTL	QTL_ID=6079	"Milk protein yield (EBV)"	PY	18650300	1160
10	84785243	92488860	+	Milk_QTL	QTL_ID=11343	"Milk protein percentage (EBV)"	PP	19841231	1162
10	92488861	98316824	+	Milk_QTL	QTL_ID=11344	"Milk protein percentage (EBV)"	PP	19841231	1162
10	92400677	92577044	+	Milk_QTL	QTL_ID=4726	"Milk yield"	MY	18218765	1044
10	84785243	92488860	+	Production_QTL	QTL_ID=10880	"Weaning weight-maternal milk"	MILK	20477797	1273
10	21266029	21266228	+	Milk_Association	QTL_ID=16243	"Milk fat yield (EBV)"	FY	21198698	1159
10	21266029	21266228	+	Milk_Association	QTL_ID=16244	"Milk protein yield (EBV)"	PY	21198698	1160
10	21266029	21266228	+	Milk_Association	QTL_ID=16245	"Milk fat percentage (EBV)"	FP	21198698	1266
10	21266029	21266228	+	Milk_Association	QTL_ID=16246	"Milk protein percentage (EBV)"	PP	21198698	1162
10	1055545	104305016	+	Milk_QTL	QTL_ID=10219	"Milk fat yield (daughter deviation)"	DDF	7713441	1035
10	17045530	26357255	+	Milk_QTL	QTL_ID=10015	"Milk protein percentage (EBV)"	PP	18700999	1162
11	77360881	77523474	+	Production_QTL	QTL_ID=3415	"Protein yield persistency"	PER	12605852	1149
11	100924360	101086954	+	Milk_QTL	QTL_ID=21543	"Milk casein content"	MTCAS	19397519	1383
11	101737332	101899926	+	Milk_QTL	QTL_ID=21544	"Milk alpha-lactalbumin percentage"	MALACTP	19397519	1420
11	101737332	101899926	+	Milk_QTL	QTL_ID=21545	"Milk casein index"	MCASIND	19397519	1421
11	101737332	101899926	+	Milk_QTL	QTL_ID=21542	"Milk beta-lactoglobulin percentage"	MBLGP	19397519	1387
11	107256000	107256199	+	Milk_Association	QTL_ID=15774	"Milk alpha-casein percentage"	MACASP	21605784	1386
11	107256000	107256199	+	Milk_Association	QTL_ID=15776	"Milk kappa-casein percentage"	MKCASP	21605784	1419
11	107256000	107256199	+	Milk_Association	QTL_ID=15778	"Milk casein index"	MCASIND	21605784	1421
11	107256000	107256199	+	Milk_Association	QTL_ID=15777	"Milk beta-lactoglobulin percentage"	MBLGP	21605784	1387
11	107256000	107256199	+	Milk_Association	QTL_ID=15775	"Milk beta-casein percentage"	MBCASP	21605784	1418
11	107256000	107256199	+	Milk_Association	QTL_ID=15773	"Milk alpha-casein percentage"	MACASP	21605784	1386
11	10152003	10314596	+	Milk_QTL	QTL_ID=4788	"Milk protein percentage"	PP	18218765	1041
11	84043557	84206150	+	Milk_QTL	QTL_ID=4789	"Milk protein percentage"	PP	18218765	1041
11	107257379	107257578	+	Milk_Association	QTL_ID=20583	"Milk beta-Lactoglobulin protein content"	MBLG	22192223	1289
11	107258244	107258443	+	Milk_Association	QTL_ID=20584	"Milk beta-Lactoglobulin protein content"	MBLG	22192223	1289
11	107258246	107258445	+	Milk_Association	QTL_ID=20585	"Milk beta-Lactoglobulin protein content"	MBLG	22192223	1289
11	107259528	107259727	+	Milk_Association	QTL_ID=20586	"Milk beta-Lactoglobulin protein content"	MBLG	22192223	1289
11	107260820	107261019	+	Milk_Association	QTL_ID=20587	"Milk beta-Lactoglobulin protein content"	MBLG	22192223	1289
11	107256000	107256199	+	Milk_Association	QTL_ID=20580	"Milk beta-Lactoglobulin protein content"	MBLG	22192223	1289
11	107256013	107256212	+	Milk_Association	QTL_ID=20581	"Milk beta-Lactoglobulin protein content"	MBLG	22192223	1289
11	107256068	107256267	+	Milk_Association	QTL_ID=20582	"Milk beta-Lactoglobulin protein content"	MBLG	22192223	1289
11	46410894	46534486	+	Health_QTL	QTL_ID=5442	"Somatic cell score"	SCS	14762087	1005
11	99886325	100048919	+	Milk_Association	QTL_ID=12407	"Milk casein percentage"	MCASP	20200568	1377
11	99886325	100048919	+	Milk_Association	QTL_ID=12421	"Milk protein content"	PC	20655450	1152
11	99886325	100048919	+	Milk_Association	QTL_ID=12428	"Milk kappa-casein content"	MKCAS	20655450	1376
11	99886325	100048919	+	Milk_Association	QTL_ID=12425	"Milk alpha-casein content"	MACAS	20655450	1374
11	99886325	100048919	+	Milk_Association	QTL_ID=12422	"Milk casein content"	MTCAS	20655450	1383
11	99886325	100048919	+	Milk_Association	QTL_ID=12427	"Milk beta-casein content"	MBCAS	20655450	1375
11	99886325	100048919	+	Milk_Association	QTL_ID=12424	"Milk casein percentage"	MCASP	20655450	1377
11	99886325	100048919	+	Milk_Association	QTL_ID=12430	"Milk beta-Lactoglobulin protein content"	MBLG	20655450	1289
11	99886325	100048919	+	Milk_Association	QTL_ID=12429	"Milk alpha-lactalbumin content"	MALACT	20655450	1385
11	99886325	100048919	+	Milk_Association	QTL_ID=12433	"Milk beta-lactoglobulin percentage"	MBLGP	20655450	1387
11	99886325	100048919	+	Milk_Association	QTL_ID=10464	"Milk fat percentage"	FP	8056316	1037
11	99886325	100048919	+	Milk_Association	QTL_ID=12398	"Milk beta-Lactoglobulin protein content"	MBLG	20200568	1289
11	99886325	100048919	+	Milk_Association	QTL_ID=12399	"Milk beta-Lactoglobulin protein content"	MBLG	20200568	1289
11	99886325	100048919	+	Milk_Association	QTL_ID=12400	"Milk beta-Lactoglobulin protein content"	MBLG	20200568	1289
11	99886325	100048919	+	Milk_Association	QTL_ID=13551	"Milk alpha-lactalbumin content"	MALACT	19233813	1385
11	99886325	100048919	+	Milk_Association	QTL_ID=13552	"Milk beta-Lactoglobulin protein content"	MBLG	19233813	1289
11	99886325	100048919	+	Milk_Association	QTL_ID=13553	"Milk alpha-casein content"	MACAS	19233813	1374
11	99886325	100048919	+	Milk_Association	QTL_ID=13554	"Milk alpha-casein content"	MACAS	19233813	1374
11	99886325	100048919	+	Milk_Association	QTL_ID=13555	"Milk beta-casein content"	MBCAS	19233813	1375
11	99886325	100048919	+	Milk_Association	QTL_ID=13556	"Milk kappa-casein content"	MKCAS	19233813	1376
11	99886325	100048919	+	Milk_Association	QTL_ID=13557	"Milk casein percentage"	MCASP	19233813	1377
11	99886325	100048919	+	Milk_Association	QTL_ID=12426	"Milk alpha-casein content"	MACAS	20655450	1374
11	99886325	100048919	+	Milk_Association	QTL_ID=12431	"Milk alpha-casein percentage"	MACASP	20655450	1386
11	99886325	100048919	+	Milk_Association	QTL_ID=12401	"Milk alpha-casein content"	MACAS	20200568	1374
11	99886325	100048919	+	Milk_Association	QTL_ID=12402	"Milk alpha-casein content"	MACAS	20200568	1374
11	99886325	100048919	+	Milk_Association	QTL_ID=12403	"Milk beta-casein content"	MBCAS	20200568	1375
11	99886325	100048919	+	Milk_Association	QTL_ID=12404	"Milk kappa-casein content"	MKCAS	20200568	1376
11	99886325	100048919	+	Milk_Association	QTL_ID=12405	"Milk kappa-casein content"	MKCAS	20200568	1376
11	99886325	100048919	+	Milk_Association	QTL_ID=11416	"Milk beta-Lactoglobulin protein content"	MBLG	19035698	1289
11	99886325	100048919	+	Milk_Association	QTL_ID=12406	"Milk fat percentage"	FP	20200568	1037
11	22621625	22784218	+	Milk_QTL	QTL_ID=4914	"Milk fat yield"	FY	9891277	1039
11	22621625	22784218	+	Milk_QTL	QTL_ID=4915	"Milk fat percentage"	FP	9891277	1037
11	64174653	64337246	+	Health_QTL	QTL_ID=4954	"Somatic cell score"	SCS	19397517	1005
11	87206055	87368648	+	Health_QTL	QTL_ID=13237	"Somatic cell score"	SCS	20855026	1005
11	55959996	56122590	+	Health_QTL	QTL_ID=4883	"Somatic cell score"	SCS	17954769	1005
11	84124854	95278398	+	Milk_QTL	QTL_ID=2719	"Milk fat yield"	FY	12487480	1039
11	98910759	99073352	+	Milk_Association	QTL_ID=18885	"Milk fat-to-protein ratio"	MFPRAT	21750913	1401
11	99886325	100048919	+	Milk_Association	QTL_ID=12423	"Milk whey protein content"	MWHP	20655450	1384
11	99886325	100048919	+	Milk_Association	QTL_ID=12434	"Milk rennet clotting time"	MRCT	20655451	1388
11	99886325	100048919	+	Milk_Association	QTL_ID=12435	"Curd firmness"	CURDF	20655451	1389
11	5141239	24573394	+	Health_QTL	QTL_ID=1693	"Somatic Cell Count"	SCC	16167984	1004
11	22621625	22784218	+	Milk_QTL	QTL_ID=4942	"Dairy capacity composite index"	DCCI	9891277	1142
11	37944721	38107314	+	Health_QTL	QTL_ID=1747	"Somatic Cell Count"	SCC	15328290	1004
11	38027644	84124853	+	Milk_QTL	QTL_ID=1511	"Milk protein percentage"	PP	16702292	1041
11	65150482	68911159	+	Health_QTL	QTL_ID=2738	"Somatic cell score"	SCS	9691050	1005
11	73910242	87588243	+	Health_QTL	QTL_ID=1694	"Somatic Cell Count"	SCC	16167984	1004
11	84124854	87588243	+	Milk_QTL	QTL_ID=2669	"Milk fat yield"	FY	14762090	1039
11	38027644	84124853	+	Milk_QTL	QTL_ID=1512	"Milk yield"	MY	16702292	1044
11	98910759	99073352	+	Milk_Association	QTL_ID=18886	"Milk yield"	MY	21750913	1044
11	98992056	99154650	+	Health_Association	QTL_ID=6200	"Somatic cell score (EBV)"	SCS	18650300	1208
11	26433576	26596170	+	Milk_QTL	QTL_ID=6080	"Milk protein yield (EBV)"	PY	18650300	1160
11	65068922	65231515	+	Milk_QTL	QTL_ID=6082	"Milk protein yield (EBV)"	PY	18650300	1160
11	85368623	85531216	+	Milk_QTL	QTL_ID=6083	"Milk protein yield (EBV)"	PY	18650300	1160
11	100599172	100761765	+	Milk_QTL	QTL_ID=10152	"Milk protein yield (daughter deviation)"	DDPY	12487475	1157
11	10152003	10314596	+	Milk_QTL	QTL_ID=4727	"Milk yield"	MY	18218765	1044
11	41950251	42112844	+	Milk_QTL	QTL_ID=4728	"Milk yield"	MY	18218765	1044
11	42454293	42616887	+	Health_QTL	QTL_ID=10158	"Somatic cell score (DYD)"	SCS	12487475	1237
11	76816190	76978783	+	Milk_QTL	QTL_ID=4729	"Milk yield"	MY	18218765	1044
11	84043557	84206150	+	Milk_QTL	QTL_ID=4730	"Milk yield"	MY	18218765	1044
11	106856173	106856372	+	Milk_Association	QTL_ID=14934	"Milk fat percentage (EBV)"	FP	21048968	1266
11	107306284	107306483	+	Milk_Association	QTL_ID=14935	"Milk fat percentage (EBV)"	FP	21048968	1266
11	11340276	21679765	+	Production_QTL	QTL_ID=10888	"Weaning weight-maternal milk"	MILK	20477797	1273
11	28531044	38026017	+	Production_QTL	QTL_ID=10894	"Weaning weight-maternal milk"	MILK	20477797	1273
11	46591395	63697544	+	Production_QTL	QTL_ID=10899	"Weaning weight-maternal milk"	MILK	20477797	1273
11	99886325	100048919	+	Milk_Association	QTL_ID=10463	"Milk yield"	MY	8056316	1044
11	55147024	55309618	+	Milk_QTL	QTL_ID=6081	"Milk protein yield (EBV)"	PY	18650300	1160
12	76686937	76687136	+	Milk_Association	QTL_ID=20159	"Milk fat yield"	FY	22281351	1039
12	53507134	53668575	+	Milk_QTL	QTL_ID=5052	"Milk fat yield"	FY	18298935	1039
12	25786167	25947608	+	Milk_QTL	QTL_ID=5049	"Milk fat yield"	FY	18298935	1039
12	61353011	61514452	+	Milk_QTL	QTL_ID=5048	"Milk protein yield"	PY	18298935	1042
12	53945619	54107060	+	Health_QTL	QTL_ID=13238	"Somatic cell score"	SCS	20855026	1005
12	68534535	68695976	+	Health_QTL	QTL_ID=4917	"Somatic cell score"	SCS	9891277	1005
12	16441776	49833876	+	Milk_QTL	QTL_ID=2603	"Milk protein percentage"	PP	12778594	1041
12	16441776	49833876	+	Milk_QTL	QTL_ID=2609	"Milk protein yield"	PY	12778594	1042
12	16441776	54026339	+	Milk_QTL	QTL_ID=2599	"Milk fat yield"	FY	12778594	1039
12	51327214	51488654	+	Milk_Association	QTL_ID=6202	"Milk yield (EBV)"	MY	18650300	1161
12	68534535	68695976	+	Milk_QTL	QTL_ID=4944	"Dairy capacity composite index"	DCCI	9891277	1142
12	16441776	49833876	+	Milk_QTL	QTL_ID=2587	"Milk yield"	MY	12778594	1044
12	76686937	76687136	+	Production_Association	QTL_ID=20158	"Milk profitability index"	MPIND	22281351	1512
12	31087924	49833876	+	Milk_QTL	QTL_ID=4498	"305 days milk yield"	MY305	17582132	1045
12	63880297	63880496	+	Health_Association	QTL_ID=19034	"Somatic cell score (DYD)"	SCS	21906097	1237
12	66198214	66198413	+	Health_Association	QTL_ID=19035	"Somatic cell score (DYD)"	SCS	21906097	1237
12	19942567	20104008	+	Milk_QTL	QTL_ID=6086	"Milk fat yield (EBV)"	FY	18650300	1159
12	50520005	50681445	+	Milk_QTL	QTL_ID=5047	"Milk yield"	MY	18298935	1044
12	44065783	44227223	+	Milk_QTL	QTL_ID=6088	"Milk fat yield (EBV)"	FY	18650300	1159
12	2999558	31087923	+	Milk_QTL	QTL_ID=4499	"Milk protein yield"	PY	17582132	1042
12	2999558	31087923	+	Milk_QTL	QTL_ID=4500	"Milk fat yield"	FY	17582132	1039
12	53945619	54107060	+	Milk_QTL	QTL_ID=4734	"Milk yield"	MY	18218765	1044
12	14951518	15112959	+	Milk_QTL	QTL_ID=10153	"Milk protein yield (daughter deviation)"	DDPY	12487475	1157
12	47589653	47751094	+	Milk_QTL	QTL_ID=4732	"Milk yield"	MY	18218765	1044
12	25705446	25866887	+	Health_QTL	QTL_ID=10159	"Somatic cell score (DYD)"	SCS	12487475	1237
12	68534535	68695976	+	Milk_QTL	QTL_ID=4733	"Milk yield"	MY	18218765	1044
12	68978500	69139941	+	Milk_QTL	QTL_ID=10151	"Milk fat yield (daughter deviation)"	DDF	12487475	1035
12	90212865	90535761	+	Production_QTL	QTL_ID=10933	"Weaning weight-maternal milk"	MILK	20477797	1273
12	54244073	68615255	+	Production_QTL	QTL_ID=10924	"Weaning weight-maternal milk"	MILK	20477797	1273
12	24413911	24575352	+	Milk_QTL	QTL_ID=6087	"Milk fat yield (EBV)"	FY	18650300	1159
12	54026340	78103640	+	Production_QTL	QTL_ID=10929	"Weaning weight-maternal milk"	MILK	20477797	1273
13	14871390	14871589	+	Milk_Association	QTL_ID=20161	"Milk protein percentage"	PP	22281351	1041
13	23300774	23300973	+	Milk_Association	QTL_ID=20163	"Milk protein yield"	PY	22281351	1042
13	38193276	38193475	+	Milk_Association	QTL_ID=15779	"Milk alpha-casein percentage"	MACASP	21605784	1386
13	60541631	60541830	+	Milk_Association	QTL_ID=15780	"Milk kappa-casein percentage"	MKCASP	21605784	1419
13	71827293	84240350	+	Health_QTL	QTL_ID=4983	"Somatic cell score"	SCS	18832229	1005
13	16686745	16854244	+	Milk_QTL	QTL_ID=4791	"Milk protein percentage"	PP	18218765	1041
13	39261623	39426342	+	Milk_QTL	QTL_ID=4792	"Milk protein percentage"	PP	18218765	1041
13	58183524	58183723	+	Milk_Association	QTL_ID=16137	"Milk protein yield"	PY	21214909	1042
13	58183524	58183723	+	Milk_Association	QTL_ID=16138	"Milk fat percentage"	FP	21214909	1037
13	58183524	58183723	+	Milk_Association	QTL_ID=16139	"Milk protein percentage"	PP	21214909	1041
13	58281129	58281328	+	Health_Association	QTL_ID=16143	"Somatic Cell Count"	SCC	21214909	1004
13	71743543	71911042	+	Milk_QTL	QTL_ID=4793	"Milk protein percentage"	PP	18218765	1041
13	13527407	13694906	+	Health_QTL	QTL_ID=13239	"Somatic cell score"	SCS	20855026	1005
13	84240251	84240350	+	Milk_Association	QTL_ID=13149	"Milk fat yield"	FY	20213510	1039
13	84240251	84240350	+	Milk_Association	QTL_ID=13150	"Milk protein yield"	PY	20213510	1042
13	84240251	84240350	+	Milk_Association	QTL_ID=13144	"Milk protein percentage"	PP	20213510	1041
13	84240251	84240350	+	Milk_Association	QTL_ID=13145	"Milk protein percentage"	PP	20213510	1041
13	4147819	4315319	+	Milk_QTL	QTL_ID=10303	"Milk protein percentage"	PP	15377635	1041
13	4147819	4315319	+	Milk_QTL	QTL_ID=10301	"Milk protein percentage"	PP	15377635	1041
13	4147819	4315319	+	Milk_QTL	QTL_ID=10305	"Milk fat percentage"	FP	15377635	1037
13	16770495	28793139	+	Milk_QTL	QTL_ID=2720	"Milk protein percentage"	PP	12487480	1041
13	28988910	28989109	+	Milk_Association	QTL_ID=22672	"Milk yield (ECM)"	MY	23031337	1532
13	31016033	75141551	+	Milk_QTL	QTL_ID=2555	"Milk fat yield"	FY	11417712	1039
13	16770495	30360268	+	Milk_QTL	QTL_ID=2672	"Milk protein percentage"	PP	14762090	1041
13	84240251	84240350	+	Milk_Association	QTL_ID=13147	"Milk fat-to-protein ratio"	MFPRAT	20213510	1401
13	84240251	84240350	+	Milk_Association	QTL_ID=13148	"Milk fat-to-protein ratio"	MFPRAT	20213510	1401
13	67611494	67611693	+	Milk_Association	QTL_ID=16180	"Milk yield (EBV)"	MY	21198698	1161
13	59684625	79723953	+	Milk_QTL	QTL_ID=2671	"Milk protein yield"	PY	14762090	1042
13	77342933	84240350	+	Health_QTL	QTL_ID=2775	"Somatic cell score"	SCS	14556700	1005
13	59684625	79723953	+	Milk_QTL	QTL_ID=2670	"Milk yield"	MY	14762090	1044
13	14871390	14871589	+	Production_Association	QTL_ID=20160	"Milk profitability index"	MPIND	22281351	1512
13	23300774	23300973	+	Production_Association	QTL_ID=20162	"Milk profitability index"	MPIND	22281351	1512
13	18696747	18864246	+	Milk_QTL	QTL_ID=6089	"Milk protein yield (EBV)"	PY	18650300	1160
13	60714280	84240350	+	Milk_QTL	QTL_ID=6090	"Milk protein yield (EBV)"	PY	18650300	1160
13	13527407	13694906	+	Milk_QTL	QTL_ID=4735	"Milk yield"	MY	18218765	1044
13	16686745	16854244	+	Health_QTL	QTL_ID=10160	"Somatic cell score (DYD)"	SCS	12487475	1237
13	16686745	16854244	+	Milk_QTL	QTL_ID=4736	"Milk yield"	MY	18218765	1044
13	58025524	58193023	+	Milk_QTL	QTL_ID=10156	"Milk protein yield (daughter deviation)"	DDPY	12487475	1157
13	84240251	84240350	+	Milk_QTL	QTL_ID=10154	"Milk protein yield (daughter deviation)"	DDPY	12487475	1157
13	84240251	84240350	+	Milk_QTL	QTL_ID=10155	"Milk protein yield (daughter deviation)"	DDPY	12487475	1157
13	84240251	84240350	+	Milk_QTL	QTL_ID=10157	"Milk protein yield (daughter deviation)"	DDPY	12487475	1157
13	71743543	71911042	+	Milk_QTL	QTL_ID=4737	"Milk yield"	MY	18218765	1044
13	58183524	58183723	+	Milk_Association	QTL_ID=16136	"Milk yield"	MY	21214909	1044
13	16770495	28793139	+	Production_QTL	QTL_ID=10939	"Weaning weight-maternal milk"	MILK	20477797	1273
13	77335395	84240350	+	Production_QTL	QTL_ID=10946	"Weaning weight-maternal milk"	MILK	20477797	1273
13	67611494	67611693	+	Milk_Association	QTL_ID=16181	"Milk protein yield (EBV)"	PY	21198698	1160
13	67611494	67611693	+	Milk_Association	QTL_ID=16182	"Milk fat percentage (EBV)"	FP	21198698	1266
13	67611494	67611693	+	Milk_Association	QTL_ID=16183	"Milk protein percentage (EBV)"	PP	21198698	1162
13	84240251	84240350	+	Milk_Association	QTL_ID=13146	"305 days milk yield"	MY305	20213510	1045
13	4147819	4315319	+	Milk_QTL	QTL_ID=10299	"Milk yield"	MY	15377635	1044
13	35533825	84240350	+	Production_QTL	QTL_ID=10944	"Weaning weight-maternal milk"	MILK	20477797	1273
14	1028781	1181905	+	Milk_QTL	QTL_ID=4581	"Milk yield (daughter deviation) "	DDMY	14762086	1158
14	1641278	2330336	+	Milk_QTL	QTL_ID=3507	"Milk yield (daughter deviation) "	DDMY	14762086	1158
14	1641278	12892474	+	Milk_QTL	QTL_ID=3608	"Milk yield"	MY	12729552	1044
14	1641278	12892474	+	Milk_QTL	QTL_ID=3610	"Milk yield"	MY	12729552	1044
14	65384964	71670646	+	Milk_QTL	QTL_ID=21546	"Milk protein percentage"	PP	19397519	1041
14	2942834	3095957	+	Milk_Association	QTL_ID=18998	"Milk protein yield"	PY	21881942	1042
14	2942834	3095957	+	Milk_Association	QTL_ID=19000	"Milk protein percentage"	PP	21881942	1041
14	2942834	3095957	+	Milk_Association	QTL_ID=19001	"Milk fat percentage"	FP	21881942	1037
14	2942834	3095957	+	Milk_Association	QTL_ID=20045	"Milk polyunsaturated fatty acid content"	MPUFA	22114848	1510
14	62141819	62142018	+	Milk_Association	QTL_ID=20164	"Milk fat yield"	FY	22281351	1039
14	1	100	+	Milk_QTL	QTL_ID=5050	"Milk fat yield"	FY	18298935	1039
14	65308402	65461525	+	Health_QTL	QTL_ID=5443	"Somatic cell score"	SCS	14762087	1005
14	1564716	1717839	+	Milk_QTL	QTL_ID=4794	"Milk protein percentage"	PP	18218765	1041
14	8564170	8564369	+	Milk_Association	QTL_ID=22577	"Milk fat yield"	FY	22916942	1039
14	5488524	5641647	+	Milk_QTL	QTL_ID=4795	"Milk protein percentage"	PP	18218765	1041
14	7334755	8198827	+	Milk_QTL	QTL_ID=4796	"Milk protein percentage"	PP	18218765	1041
14	77435097	77588220	+	Milk_QTL	QTL_ID=4797	"Milk protein percentage"	PP	18218765	1041
14	69086187	79325392	+	Health_QTL	QTL_ID=10441	"Somatic cell score"	SCS	15514072	1005
14	1947527	2100650	+	Milk_Association	QTL_ID=10608	"Milk fat percentage"	FP	18420644	1037
14	1947527	2100650	+	Milk_Association	QTL_ID=11650	"Milk palmitoleic acid percentage"	FA-C16:1	20105547	1301
14	1947527	2100650	+	Milk_Association	QTL_ID=10613	"Milk protein percentage"	PP	18420644	1041
14	1947527	2100650	+	Milk_Association	QTL_ID=10611	"Milk fat yield"	FY	18420644	1039
14	1947527	2100650	+	Milk_Association	QTL_ID=10612	"Milk protein percentage"	PP	18420644	1041
14	1947527	2100650	+	Milk_Association	QTL_ID=10609	"Milk fat percentage"	FP	18420644	1037
14	1947527	2100650	+	Milk_Association	QTL_ID=9979	"Milk protein yield"	PY	19781040	1042
14	1947527	2100650	+	Milk_Association	QTL_ID=9978	"Milk fat yield"	FY	19781040	1039
14	1947527	2100650	+	Milk_Association	QTL_ID=10610	"Milk fat yield"	FY	18420644	1039
14	1947527	2100650	+	Milk_Association	QTL_ID=11651	"Milk stearic acid percentage"	FA-C18:0	20105547	1253
14	1947527	2100650	+	Milk_Association	QTL_ID=11648	"Milk myristoleic acid percentage"	FA-C14:1	20105547	1302
14	1947527	2100650	+	Milk_Association	QTL_ID=11652	"Milk arachidic acid percentage"	FA-C20:0	20105547	1324
14	1947527	2100650	+	Milk_Association	QTL_ID=11653	"Milk conjugated linoleic acid percentage"	CLAC18:2	20105547	1257
14	1947527	2100650	+	Milk_Association	QTL_ID=11647	"Milk capric acid percentage"	FA-C10:0	20105547	1250
14	1947527	2100650	+	Milk_Association	QTL_ID=11649	"Milk palmitic acid percentage"	FA-C16:0	20105547	1323
14	1947527	2100650	+	Milk_Association	QTL_ID=11654	"Milk tetracosanoic acid percentage"	FA-C24:0	20105547	1325
14	1947527	2100650	+	Milk_Association	QTL_ID=10406	"Milk protein yield"	PY	11827942	1042
14	1947527	2100650	+	Milk_Association	QTL_ID=10408	"Milk protein percentage"	PP	11827942	1041
14	1947527	2100650	+	Milk_Association	QTL_ID=10405	"Milk fat yield"	FY	11827942	1039
14	1947527	2100650	+	Milk_Association	QTL_ID=10407	"Milk fat percentage"	FP	11827942	1037
14	68980121	69133244	+	Milk_QTL	QTL_ID=4920	"Milk protein percentage"	PP	9891277	1041
14	77822998	77976121	+	Milk_QTL	QTL_ID=4922	"Milk protein percentage"	PP	9891277	1041
14	77822998	77976121	+	Milk_QTL	QTL_ID=4923	"Milk fat percentage"	FP	9891277	1037
14	1641278	2560022	+	Milk_QTL	QTL_ID=10607	"Milk fat percentage"	FP	12019241	1037
14	1641278	2560022	+	Health_QTL	QTL_ID=13240	"Somatic cell score"	SCS	20855026	1005
14	1641278	81189386	+	Milk_QTL	QTL_ID=10100	"Milk protein yield"	PY	18298934	1042
14	1641278	81189386	+	Milk_QTL	QTL_ID=10099	"Milk protein yield"	PY	18298934	1042
14	1641278	81189386	+	Milk_QTL	QTL_ID=10101	"Milk protein yield"	PY	18298934	1042
14	40750496	44651695	+	Health_QTL	QTL_ID=4884	"Somatic cell score"	SCS	17954769	1005
14	1641278	12892474	+	Milk_Association	QTL_ID=3521	"Milk fat yield"	FY	17179535	1039
14	1641278	12892474	+	Milk_Association	QTL_ID=3522	"Milk protein yield"	PY	17179535	1042
14	1641278	12892474	+	Milk_Association	QTL_ID=3523	"Milk fat percentage"	FP	17179535	1037
14	1641278	12892474	+	Milk_Association	QTL_ID=3524	"Milk protein percentage"	PP	17179535	1041
14	1284938	1285137	+	Milk_Association	QTL_ID=20899	"Milk fat-to-protein ratio"	MFPRAT	22497605	1401
14	1284938	1285137	+	Milk_Association	QTL_ID=14951	"Milk yield (EBV)"	MY	21048968	1161
14	1947527	2100650	+	Milk_Association	QTL_ID=10260	"Milk yield (EBV)"	MY	12836959	1161
14	1947527	2100650	+	Milk_Association	QTL_ID=10580	"Milk yield (daughter deviation) "	DDMY	12512625	1158
14	1947527	2100650	+	Milk_Association	QTL_ID=10577	"Milk yield (daughter deviation) "	DDMY	12512625	1158
14	1947527	2100650	+	Milk_Association	QTL_ID=10579	"Milk yield (daughter deviation) "	DDMY	12512625	1158
14	1947527	2100650	+	Milk_Association	QTL_ID=12213	"Milk yield (daughter deviation) "	DDMY	20379885	1158
14	1947527	2100650	+	Milk_Association	QTL_ID=10399	"Milk yield (daughter deviation) "	DDMY	11827942	1158
14	1641278	9479131	+	Milk_QTL	QTL_ID=2596	"Milk fat percentage"	FP	12778594	1037
14	1641278	2330336	+	Milk_QTL	QTL_ID=3510	"Milk fat percentage"	FP	14762086	1037
14	1641278	2330336	+	Milk_QTL	QTL_ID=3511	"Milk protein percentage"	PP	14762086	1041
14	2942834	3095957	+	Milk_Association	QTL_ID=19003	"Milk solids percentage"	MSOLP	21881942	1477
14	76604	76803	+	Milk_Association	QTL_ID=20881	"Milk fat-to-protein ratio"	MFPRAT	22497605	1401
14	76604	76803	+	Milk_Association	QTL_ID=14950	"Milk yield (EBV)"	MY	21048968	1161
14	9448581	9601704	+	Milk_Association	QTL_ID=6208	"Milk yield (EBV)"	MY	18650300	1161
14	9807459	9960582	+	Milk_Association	QTL_ID=3378	"Milk fat yield"	FY	11768096	1039
14	9807459	9960582	+	Milk_Association	QTL_ID=3379	"Milk fat percentage"	FP	11768096	1037
14	9807459	9960582	+	Milk_Association	QTL_ID=3388	"Milk fat yield"	FY	11768096	1039
14	9807459	9960582	+	Milk_Association	QTL_ID=3389	"Milk fat percentage"	FP	11768096	1037
14	10731461	10884584	+	Milk_QTL	QTL_ID=2458	"Milk fat percentage"	FP	11015574	1037
14	9884021	13394919	+	Milk_QTL	QTL_ID=2675	"Milk protein percentage"	PP	14762090	1041
14	1641278	5565085	+	Milk_QTL	QTL_ID=3182	"Milk fat yield"	FY	12926772	1039
14	1641278	5565085	+	Milk_QTL	QTL_ID=3184	"Milk fat percentage"	FP	12926772	1037
14	1641278	5565085	+	Milk_QTL	QTL_ID=3185	"Milk protein percentage"	PP	12926772	1041
14	1641278	5565085	+	Milk_QTL	QTL_ID=3183	"Milk protein yield"	PY	12926772	1042
14	236433	236632	+	Milk_Association	QTL_ID=20882	"Milk fat-to-protein ratio"	MFPRAT	22497605	1401
14	236433	236632	+	Milk_Association	QTL_ID=14893	"Milk yield (EBV)"	MY	21048968	1161
14	260242	260441	+	Milk_Association	QTL_ID=20883	"Milk fat-to-protein ratio"	MFPRAT	22497605	1401
14	260242	260441	+	Milk_Association	QTL_ID=20884	"Milk fat-to-protein ratio"	MFPRAT	22497605	1401
14	260242	260441	+	Milk_Association	QTL_ID=14894	"Milk yield (EBV)"	MY	21048968	1161
14	281434	281633	+	Milk_Association	QTL_ID=20885	"Milk fat-to-protein ratio"	MFPRAT	22497605	1401
14	281434	281633	+	Milk_Association	QTL_ID=20886	"Milk fat-to-protein ratio"	MFPRAT	22497605	1401
14	281434	281633	+	Milk_Association	QTL_ID=14895	"Milk yield (EBV)"	MY	21048968	1161
14	443838	444037	+	Milk_Association	QTL_ID=20887	"Milk fat-to-protein ratio"	MFPRAT	22497605	1401
14	443838	444037	+	Milk_Association	QTL_ID=14896	"Milk yield (EBV)"	MY	21048968	1161
14	1641278	5565085	+	Milk_QTL	QTL_ID=3172	"Milk fat percentage"	FP	15342525	1037
14	565212	565411	+	Milk_Association	QTL_ID=14897	"Milk yield (EBV)"	MY	21048968	1161
14	1043942	1044141	+	Milk_Association	QTL_ID=14899	"Milk yield (EBV)"	MY	21048968	1161
14	679501	679700	+	Milk_Association	QTL_ID=20888	"Milk fat-to-protein ratio"	MFPRAT	22497605	1401
14	679501	679700	+	Milk_Association	QTL_ID=14898	"Milk yield (EBV)"	MY	21048968	1161
14	834955	835154	+	Milk_Association	QTL_ID=20889	"Milk fat-to-protein ratio"	MFPRAT	22497605	1401
14	834955	835154	+	Milk_Association	QTL_ID=20890	"Milk fat-to-protein ratio"	MFPRAT	22497605	1401
14	856790	856989	+	Milk_Association	QTL_ID=20892	"Milk fat-to-protein ratio"	MFPRAT	22497605	1401
14	856790	856989	+	Milk_Association	QTL_ID=20893	"Milk fat-to-protein ratio"	MFPRAT	22497605	1401
14	5565086	19204282	+	Milk_QTL	QTL_ID=3620	"Milk protein percentage"	PP	12729552	1041
14	1641278	28217347	+	Milk_Association	QTL_ID=3513	"Milk fat yield"	FY	17179535	1039
14	1641278	28217347	+	Milk_Association	QTL_ID=3514	"Milk protein yield"	PY	17179535	1042
14	1641278	28217347	+	Milk_Association	QTL_ID=3515	"Milk fat percentage"	FP	17179535	1037
14	1641278	28217347	+	Milk_Association	QTL_ID=3516	"Milk protein percentage"	PP	17179535	1041
14	1641278	28217347	+	Health_Association	QTL_ID=3517	"Somatic cell score"	SCS	17179535	1005
14	1641278	28217347	+	Health_Association	QTL_ID=3519	"Somatic cell score"	SCS	17179535	1005
14	1641278	9479131	+	Milk_QTL	QTL_ID=2600	"Milk fat yield"	FY	12778594	1039
14	1490079	1490278	+	Milk_Association	QTL_ID=14953	"Milk yield (EBV)"	MY	21048968	1161
14	1460986	1461185	+	Milk_Association	QTL_ID=20900	"Milk fat-to-protein ratio"	MFPRAT	22497605	1401
14	1460986	1461185	+	Milk_Association	QTL_ID=14952	"Milk yield (EBV)"	MY	21048968	1161
14	2674165	2674364	+	Milk_Association	QTL_ID=20880	"Milk fat-to-protein ratio"	MFPRAT	22497605	1401
14	2674165	2674364	+	Milk_Association	QTL_ID=20879	"Milk fat-to-protein ratio"	MFPRAT	22497605	1401
14	1154283	1154482	+	Milk_Association	QTL_ID=20896	"Milk fat-to-protein ratio"	MFPRAT	22497605	1401
14	1154283	1154482	+	Milk_Association	QTL_ID=20897	"Milk fat-to-protein ratio"	MFPRAT	22497605	1401
14	1641278	5565085	+	Milk_QTL	QTL_ID=3612	"Milk fat yield"	FY	12729552	1039
14	13394920	35992517	+	Health_QTL	QTL_ID=2776	"Somatic cell score"	SCS	14556700	1005
14	13394920	35992517	+	Milk_QTL	QTL_ID=2733	"Milk fat yield"	FY	9691050	1039
14	13394920	35992517	+	Milk_QTL	QTL_ID=2732	"Milk fat percentage"	FP	9691050	1037
14	13394920	35992517	+	Health_QTL	QTL_ID=2734	"Somatic cell score"	SCS	9691050	1005
14	28120189	28120388	+	Milk_Association	QTL_ID=18865	"Milk yield (EBV)"	MY	21749477	1161
14	4627200	4780323	+	Milk_Association	QTL_ID=6205	"Milk yield (EBV)"	MY	18650300	1161
14	1641278	5565085	+	Milk_QTL	QTL_ID=3613	"Milk fat yield"	FY	12729552	1039
14	29315066	29315265	+	Milk_Association	QTL_ID=18843	"Milk yield (EBV)"	MY	21749477	1161
14	29494982	29495181	+	Milk_Association	QTL_ID=18854	"Milk yield (EBV)"	MY	21749477	1161
14	25372162	25525285	+	Milk_Association	QTL_ID=6209	"Milk yield (EBV)"	MY	18650300	1161
14	30468194	30468393	+	Milk_Association	QTL_ID=18848	"Milk yield (EBV)"	MY	21749477	1161
14	31303781	31303980	+	Milk_Association	QTL_ID=18866	"Milk yield (EBV)"	MY	21749477	1161
14	9479132	44651695	+	Milk_QTL	QTL_ID=2604	"Milk protein percentage"	PP	12778594	1041
14	25219038	29928419	+	Milk_QTL	QTL_ID=2676	"Milk fat yield"	FY	14762090	1039
14	28716622	66382242	+	Milk_QTL	QTL_ID=10167	"Milk yield (daughter deviation) "	DDMY	12487475	1158
14	32485720	32485919	+	Milk_Association	QTL_ID=18850	"Milk yield (EBV)"	MY	21749477	1161
14	34879042	34879241	+	Milk_Association	QTL_ID=18846	"Milk yield (EBV)"	MY	21749477	1161
14	35079177	35079376	+	Milk_Association	QTL_ID=18853	"Milk yield (EBV)"	MY	21749477	1161
14	5392821	5545944	+	Milk_Association	QTL_ID=6206	"Milk yield (EBV)"	MY	18650300	1161
14	1641278	84648390	+	Milk_QTL	QTL_ID=3413	"Milk protein percentage"	PP	12605852	1041
14	1641278	8834292	+	Milk_QTL	QTL_ID=3411	"Milk fat percentage"	FP	12605852	1037
14	1641278	25448723	+	Milk_QTL	QTL_ID=3408	"Milk fat yield"	FY	12605852	1039
14	1641278	19204282	+	Milk_QTL	QTL_ID=3618	"Milk fat percentage"	FP	12729552	1037
14	5492352	5645475	+	Milk_QTL	QTL_ID=2457	"Milk fat percentage"	FP	11015574	1037
14	5492352	5645475	+	Milk_QTL	QTL_ID=2456	"Milk fat yield"	FY	11015574	1039
14	2607484	2607683	+	Milk_Association	QTL_ID=14900	"Milk yield (EBV)"	MY	21048968	1161
14	36119041	36119240	+	Milk_Association	QTL_ID=18855	"Milk yield (EBV)"	MY	21749477	1161
14	37054561	37054760	+	Milk_Association	QTL_ID=18879	"Milk yield (EBV)"	MY	21749477	1161
14	37133772	37133971	+	Milk_Association	QTL_ID=18867	"Milk yield (EBV)"	MY	21749477	1161
14	37919962	37920161	+	Milk_Association	QTL_ID=18856	"Milk yield (EBV)"	MY	21749477	1161
14	38862384	38862583	+	Milk_Association	QTL_ID=18868	"Milk yield (EBV)"	MY	21749477	1161
14	39980005	39980204	+	Milk_Association	QTL_ID=18882	"Milk yield (EBV)"	MY	21749477	1161
14	6158442	6311565	+	Milk_Association	QTL_ID=6207	"Milk yield (EBV)"	MY	18650300	1161
14	3465138	3465337	+	Milk_Association	QTL_ID=14901	"Milk yield (EBV)"	MY	21048968	1161
14	35530276	55542586	+	Milk_QTL	QTL_ID=1697	"Milk protein percentage"	PP	16167984	1041
14	1641278	9884020	+	Milk_QTL	QTL_ID=2674	"Milk fat yield"	FY	14762090	1039
14	1641278	9884020	+	Milk_QTL	QTL_ID=2673	"Milk fat percentage"	FP	14762090	1037
14	3799129	3799328	+	Milk_Association	QTL_ID=14902	"Milk yield (EBV)"	MY	21048968	1161
14	1641278	10808022	+	Milk_QTL	QTL_ID=2488	"Milk fat yield"	FY	12077321	1039
14	65384964	80139136	+	Milk_QTL	QTL_ID=1524	"Milk fat yield"	FY	16533362	1039
14	69056683	79348361	+	Milk_QTL	QTL_ID=2677	"Milk protein yield"	PY	14762090	1042
14	77822998	77976121	+	Milk_QTL	QTL_ID=2536	"Milk protein percentage"	PP	11290723	1041
14	77822998	77976121	+	Health_QTL	QTL_ID=2479	"Somatic cell score"	SCS	12416823	1005
14	77822998	77976121	+	Milk_QTL	QTL_ID=2480	"Milk protein percentage"	PP	12416823	1041
14	77822998	77976121	+	Milk_QTL	QTL_ID=4947	"Dairy capacity composite index"	DCCI	9891277	1142
14	1028781	1181905	+	Milk_QTL	QTL_ID=2454	"Milk fat percentage"	FP	11015574	1037
14	1641278	2330336	+	Milk_QTL	QTL_ID=3508	"Milk fat yield (daughter deviation)"	DDF	14762086	1035
14	1028781	1181905	+	Milk_QTL	QTL_ID=4583	"Milk protein yield (daughter deviation)"	DDPY	14762086	1157
14	1028781	1181905	+	Milk_QTL	QTL_ID=4582	"Milk fat yield (daughter deviation)"	DDF	14762086	1035
14	1641278	2330336	+	Milk_QTL	QTL_ID=3509	"Milk protein yield (daughter deviation)"	DDPY	14762086	1157
14	1641278	28217347	+	Milk_Association	QTL_ID=3512	"Milk yield"	MY	17179535	1044
14	1641278	12892474	+	Milk_Association	QTL_ID=3520	"Milk yield"	MY	17179535	1044
14	1641278	12892474	+	Milk_QTL	QTL_ID=3611	"Milk fat yield"	FY	12729552	1039
14	1641278	12892474	+	Milk_QTL	QTL_ID=3615	"Milk protein yield"	PY	12729552	1042
14	1641278	12892474	+	Milk_QTL	QTL_ID=3616	"Milk fat percentage"	FP	12729552	1037
14	1641278	12892474	+	Milk_QTL	QTL_ID=3617	"Milk fat percentage"	FP	12729552	1037
14	1641278	12892474	+	Milk_QTL	QTL_ID=3619	"Milk protein percentage"	PP	12729552	1041
14	1641278	12892474	+	Milk_QTL	QTL_ID=3621	"Milk protein percentage"	PP	12729552	1041
14	1641278	5565085	+	Milk_Association	QTL_ID=3367	"Milk yield"	MY	11471060	1044
14	5488524	5641647	+	Milk_QTL	QTL_ID=2478	"Milk yield"	MY	12416823	1044
14	1028781	1181905	+	Milk_QTL	QTL_ID=2453	"Milk fat yield"	FY	11015574	1039
14	1641278	12858984	+	Milk_QTL	QTL_ID=3407	"Milk yield"	MY	12605852	1044
14	1028781	1181905	+	Milk_QTL	QTL_ID=2455	"Milk protein percentage"	PP	11015574	1041
14	68980121	69133244	+	Milk_QTL	QTL_ID=2459	"Milk yield"	MY	11015574	1044
14	77822998	77976121	+	Milk_QTL	QTL_ID=3728	"Milk protein percentage (daughter deviation)"	DD%P	10984164	1040
14	77822998	77976121	+	Milk_QTL	QTL_ID=3714	"Milk protein percentage (daughter deviation)"	DD%P	10984164	1040
14	1641278	12892474	+	Milk_QTL	QTL_ID=3614	"Milk protein yield"	PY	12729552	1042
14	35530276	55542586	+	Milk_QTL	QTL_ID=1698	"Milk yield"	MY	16167984	1044
14	1641278	5565085	+	Milk_QTL	QTL_ID=3181	"Milk yield"	MY	12926772	1044
14	1641278	5565085	+	Milk_QTL	QTL_ID=1523	"Milk yield"	MY	16533362	1044
14	1641278	5565085	+	Milk_QTL	QTL_ID=3609	"Milk yield"	MY	12729552	1044
14	1641278	5565085	+	Milk_Association	QTL_ID=3365	"Milk fat yield"	FY	11471060	1039
14	1641278	5565085	+	Milk_Association	QTL_ID=3366	"Milk protein yield"	PY	11471060	1042
14	2942834	3095957	+	Milk_Association	QTL_ID=18999	"Non-fat milk solids"	NFMSOL	21881942	1478
14	2942834	3095957	+	Milk_Association	QTL_ID=19002	"Non-fat milk solids percentage"	NFMSOLP	21881942	1479
14	2024089	9172883	+	Milk_QTL	QTL_ID=10119	"Milk yield (daughter deviation) "	DDMY	9657851	1158
14	2024089	9172883	+	Milk_Association	QTL_ID=10256	"Milk yield (EBV)"	MY	12836959	1161
14	1641278	6388127	+	Milk_QTL	QTL_ID=10459	"Milk yield (daughter deviation) "	DDMY	10430929	1158
14	65384964	77899559	+	Milk_QTL	QTL_ID=4501	"305 days milk yield"	MY305	17582132	1045
14	2942834	3095957	+	Milk_Association	QTL_ID=18997	"Average daily milk yield"	AMY	21881942	1046
14	2942834	3095957	+	Milk_Association	QTL_ID=20076	"305 days milk yield"	MY305	21396671	1045
14	2942834	3095957	+	Milk_Association	QTL_ID=20077	"Average daily milk yield"	AMY	21396671	1046
14	2942834	3095957	+	Milk_Association	QTL_ID=20044	"Milk saturated to unsaturated fatty acid ratio"	MSFAUFAR	22114848	1511
14	894153	894352	+	Milk_Association	QTL_ID=18876	"Milk protein percentage (EBV)"	PP	21749477	1162
14	16185860	16186059	+	Milk_Association	QTL_ID=18877	"Milk fat percentage (EBV)"	FP	21749477	1266
14	19363680	19363879	+	Milk_Association	QTL_ID=18857	"Milk fat percentage (EBV)"	FP	21749477	1266
14	1437883	1438082	+	Milk_Association	QTL_ID=18870	"Milk protein percentage (EBV)"	PP	21749477	1162
14	1437883	1438082	+	Milk_Association	QTL_ID=18869	"Milk fat percentage (EBV)"	FP	21749477	1266
14	21255075	21255274	+	Milk_Association	QTL_ID=18839	"Milk fat percentage (EBV)"	FP	21749477	1266
14	22625255	22625454	+	Milk_Association	QTL_ID=18845	"Milk fat percentage (EBV)"	FP	21749477	1266
14	23384083	23384282	+	Milk_Association	QTL_ID=18862	"Milk fat percentage (EBV)"	FP	21749477	1266
14	24039706	24039905	+	Milk_Association	QTL_ID=18880	"Milk protein yield (EBV)"	PY	21749477	1160
14	24039706	24039905	+	Milk_Association	QTL_ID=18881	"Milk fat percentage (EBV)"	FP	21749477	1266
14	24823165	24823364	+	Milk_Association	QTL_ID=18864	"Milk protein yield (EBV)"	PY	21749477	1160
14	25902801	25903000	+	Milk_Association	QTL_ID=18863	"Milk protein yield (EBV)"	PY	21749477	1160
14	25943156	25943355	+	Milk_Association	QTL_ID=18842	"Milk protein yield (EBV)"	PY	21749477	1160
14	29315066	29315265	+	Milk_Association	QTL_ID=18844	"Milk protein yield (EBV)"	PY	21749477	1160
14	30025534	30025733	+	Milk_Association	QTL_ID=18878	"Milk fat yield (EBV)"	FY	21749477	1159
14	30468194	30468393	+	Milk_Association	QTL_ID=18849	"Milk protein yield (EBV)"	PY	21749477	1160
14	32485720	32485919	+	Milk_Association	QTL_ID=18852	"Milk protein yield (EBV)"	PY	21749477	1160
14	32485720	32485919	+	Milk_Association	QTL_ID=18851	"Milk fat yield (EBV)"	FY	21749477	1159
14	34879042	34879241	+	Milk_Association	QTL_ID=18847	"Milk protein yield (EBV)"	PY	21749477	1160
14	3055238	3055437	+	Milk_Association	QTL_ID=18860	"Milk protein percentage (EBV)"	PP	21749477	1162
14	56710077	56710276	+	Milk_Association	QTL_ID=18858	"Milk protein yield (EBV)"	PY	21749477	1160
14	57033272	57033471	+	Milk_Association	QTL_ID=18861	"Milk protein yield (EBV)"	PY	21749477	1160
14	4619526	4619725	+	Milk_Association	QTL_ID=18883	"Milk fat percentage (EBV)"	FP	21749477	1266
14	4661520	4661719	+	Milk_Association	QTL_ID=18884	"Milk protein percentage (EBV)"	PP	21749477	1162
14	5063713	5063912	+	Milk_Association	QTL_ID=18859	"Milk protein percentage (EBV)"	PP	21749477	1162
14	60361095	60361294	+	Milk_Association	QTL_ID=18840	"Milk protein yield (EBV)"	PY	21749477	1160
14	61607264	61607463	+	Milk_Association	QTL_ID=18871	"Milk protein yield (EBV)"	PY	21749477	1160
14	62141819	62142018	+	Milk_Association	QTL_ID=18841	"Milk protein yield (EBV)"	PY	21749477	1160
14	62159104	62159303	+	Milk_Association	QTL_ID=18873	"Milk protein yield (EBV)"	PY	21749477	1160
14	62202713	62202912	+	Milk_Association	QTL_ID=18872	"Milk protein yield (EBV)"	PY	21749477	1160
14	62459814	62460013	+	Milk_Association	QTL_ID=18875	"Milk protein yield (EBV)"	PY	21749477	1160
14	62918677	62918876	+	Milk_Association	QTL_ID=18874	"Milk protein yield (EBV)"	PY	21749477	1160
14	9448581	9601704	+	Milk_Association	QTL_ID=6212	"Milk protein yield (EBV)"	PY	18650300	1160
14	19030781	19183904	+	Health_QTL	QTL_ID=6095	"Somatic cell score (EBV)"	SCS	18650300	1208
14	24387175	24540298	+	Milk_Association	QTL_ID=6210	"Milk fat yield (EBV)"	FY	18650300	1159
14	19127721	19280844	+	Milk_QTL	QTL_ID=11325	"Milk protein percentage (EBV)"	PP	19841231	1162
14	19127721	19280844	+	Milk_QTL	QTL_ID=11324	"Milk fat percentage (EBV)"	FP	19841231	1266
14	19127721	19280844	+	Milk_QTL	QTL_ID=11323	"Milk fat yield (EBV)"	FY	19841231	1159
14	4627200	4780323	+	Milk_Association	QTL_ID=6211	"Milk protein yield (EBV)"	PY	18650300	1160
14	84648291	84648390	+	Health_QTL	QTL_ID=6096	"Somatic cell score (EBV)"	SCS	18650300	1208
14	84648291	84648390	+	Health_QTL	QTL_ID=6097	"Somatic cell score (EBV)"	SCS	18650300	1208
14	1947527	2100650	+	Milk_Association	QTL_ID=10574	"Milk fat yield (daughter deviation)"	DDF	12512625	1035
14	1947527	2100650	+	Milk_Association	QTL_ID=10575	"Milk fat yield (daughter deviation)"	DDF	12512625	1035
14	1947527	2100650	+	Milk_Association	QTL_ID=10576	"Milk protein yield (daughter deviation)"	DDPY	12512625	1157
14	1947527	2100650	+	Milk_Association	QTL_ID=10578	"Milk protein yield (daughter deviation)"	DDPY	12512625	1157
14	9402570	9555693	+	Milk_QTL	QTL_ID=4739	"Milk yield"	MY	18218765	1044
14	80062575	80215698	+	Milk_QTL	QTL_ID=4741	"Milk yield"	MY	18218765	1044
14	9799803	9952926	+	Milk_QTL	QTL_ID=10162	"Milk fat yield (daughter deviation)"	DDF	12487475	1035
14	5488524	5641647	+	Milk_QTL	QTL_ID=4738	"Milk yield"	MY	18218765	1044
14	84648291	84648390	+	Milk_QTL	QTL_ID=4740	"Milk yield"	MY	18218765	1044
14	84648291	84648390	+	Milk_QTL	QTL_ID=10173	"Milk protein yield (daughter deviation)"	DDPY	12487475	1157
14	71456273	71609396	+	Milk_QTL	QTL_ID=10174	"Milk protein yield (daughter deviation)"	DDPY	12487475	1157
14	2024089	9172883	+	Milk_QTL	QTL_ID=10161	"Milk fat yield (daughter deviation)"	DDF	12487475	1035
14	2024089	9475841	+	Milk_QTL	QTL_ID=10117	"Milk fat percentage (daughter deviation)"	DD%F	9657851	1034
14	2024089	9172883	+	Milk_QTL	QTL_ID=10118	"Milk protein percentage (daughter deviation)"	DD%P	9657851	1040
14	1284938	1285137	+	Milk_Association	QTL_ID=14961	"Milk fat percentage (EBV)"	FP	21048968	1266
14	50773	50972	+	Milk_Association	QTL_ID=14954	"Milk fat yield (EBV)"	FY	21048968	1159
14	50773	50972	+	Milk_Association	QTL_ID=14957	"Milk fat percentage (EBV)"	FP	21048968	1266
14	76604	76803	+	Milk_Association	QTL_ID=14955	"Milk protein yield (EBV)"	PY	21048968	1160
14	76604	76803	+	Milk_Association	QTL_ID=14958	"Milk fat percentage (EBV)"	FP	21048968	1266
14	101374	101573	+	Milk_Association	QTL_ID=14936	"Milk fat percentage (EBV)"	FP	21048968	1266
14	6252002	6252201	+	Milk_Association	QTL_ID=14998	"Milk fat percentage (EBV)"	FP	21048968	1266
14	236433	236632	+	Milk_Association	QTL_ID=15006	"Milk protein percentage (EBV)"	PP	21048968	1162
14	236433	236632	+	Milk_Association	QTL_ID=14906	"Milk fat yield (EBV)"	FY	21048968	1159
14	236433	236632	+	Milk_Association	QTL_ID=14924	"Milk protein yield (EBV)"	PY	21048968	1160
14	236433	236632	+	Milk_Association	QTL_ID=14937	"Milk fat percentage (EBV)"	FP	21048968	1266
14	260242	260441	+	Milk_Association	QTL_ID=15007	"Milk protein percentage (EBV)"	PP	21048968	1162
14	260242	260441	+	Milk_Association	QTL_ID=14907	"Milk fat yield (EBV)"	FY	21048968	1159
14	260242	260441	+	Milk_Association	QTL_ID=14938	"Milk fat percentage (EBV)"	FP	21048968	1266
14	281434	281633	+	Milk_Association	QTL_ID=14939	"Milk fat percentage (EBV)"	FP	21048968	1266
14	281434	281633	+	Milk_Association	QTL_ID=14908	"Milk fat yield (EBV)"	FY	21048968	1159
14	281434	281633	+	Milk_Association	QTL_ID=15008	"Milk protein percentage (EBV)"	PP	21048968	1162
14	443838	444037	+	Milk_Association	QTL_ID=15009	"Milk protein percentage (EBV)"	PP	21048968	1162
14	443838	444037	+	Milk_Association	QTL_ID=14940	"Milk fat percentage (EBV)"	FP	21048968	1266
14	443838	444037	+	Milk_Association	QTL_ID=14925	"Milk protein yield (EBV)"	PY	21048968	1160
14	443838	444037	+	Milk_Association	QTL_ID=14909	"Milk fat yield (EBV)"	FY	21048968	1159
14	565212	565411	+	Milk_Association	QTL_ID=14941	"Milk fat percentage (EBV)"	FP	21048968	1266
14	596242	596441	+	Milk_Association	QTL_ID=14942	"Milk fat percentage (EBV)"	FP	21048968	1266
14	1043942	1044141	+	Milk_Association	QTL_ID=15011	"Milk protein percentage (EBV)"	PP	21048968	1162
14	1043942	1044141	+	Milk_Association	QTL_ID=14948	"Milk fat percentage (EBV)"	FP	21048968	1266
14	679501	679700	+	Milk_Association	QTL_ID=14926	"Milk protein yield (EBV)"	PY	21048968	1160
14	679501	679700	+	Milk_Association	QTL_ID=15010	"Milk protein percentage (EBV)"	PP	21048968	1162
14	679501	679700	+	Milk_Association	QTL_ID=14910	"Milk fat yield (EBV)"	FY	21048968	1159
14	679501	679700	+	Milk_Association	QTL_ID=14943	"Milk fat percentage (EBV)"	FP	21048968	1266
14	741768	741967	+	Milk_Association	QTL_ID=14944	"Milk fat percentage (EBV)"	FP	21048968	1266
14	834955	835154	+	Milk_Association	QTL_ID=14959	"Milk fat percentage (EBV)"	FP	21048968	1266
14	856790	856989	+	Milk_Association	QTL_ID=14960	"Milk fat percentage (EBV)"	FP	21048968	1266
14	894153	894352	+	Milk_Association	QTL_ID=14945	"Milk fat percentage (EBV)"	FP	21048968	1266
14	931063	931262	+	Milk_Association	QTL_ID=14946	"Milk fat percentage (EBV)"	FP	21048968	1266
14	996883	997082	+	Milk_Association	QTL_ID=14947	"Milk fat percentage (EBV)"	FP	21048968	1266
14	1546492	1546691	+	Milk_Association	QTL_ID=14964	"Milk fat percentage (EBV)"	FP	21048968	1266
14	1490079	1490278	+	Milk_Association	QTL_ID=14963	"Milk fat percentage (EBV)"	FP	21048968	1266
14	1460986	1461185	+	Milk_Association	QTL_ID=14962	"Milk fat percentage (EBV)"	FP	21048968	1266
14	1460986	1461185	+	Milk_Association	QTL_ID=14956	"Milk protein yield (EBV)"	PY	21048968	1160
14	1131853	1132052	+	Milk_Association	QTL_ID=14949	"Milk fat percentage (EBV)"	FP	21048968	1266
14	27516312	27516511	+	Milk_Association	QTL_ID=14929	"Milk protein yield (EBV)"	PY	21048968	1160
14	1889111	1889310	+	Milk_Association	QTL_ID=14965	"Milk fat percentage (EBV)"	FP	21048968	1266
14	1913009	1913208	+	Milk_Association	QTL_ID=14966	"Milk fat percentage (EBV)"	FP	21048968	1266
14	2130813	2131012	+	Milk_Association	QTL_ID=14967	"Milk fat percentage (EBV)"	FP	21048968	1266
14	2201771	2201970	+	Milk_Association	QTL_ID=14968	"Milk fat percentage (EBV)"	FP	21048968	1266
14	2347120	2347319	+	Milk_Association	QTL_ID=14969	"Milk fat percentage (EBV)"	FP	21048968	1266
14	2370157	2370356	+	Milk_Association	QTL_ID=14970	"Milk fat percentage (EBV)"	FP	21048968	1266
14	2391727	2391926	+	Milk_Association	QTL_ID=14971	"Milk fat percentage (EBV)"	FP	21048968	1266
14	2580315	2580514	+	Milk_Association	QTL_ID=14972	"Milk fat percentage (EBV)"	FP	21048968	1266
14	2607484	2607683	+	Milk_Association	QTL_ID=14973	"Milk fat percentage (EBV)"	FP	21048968	1266
14	2607484	2607683	+	Milk_Association	QTL_ID=14927	"Milk protein yield (EBV)"	PY	21048968	1160
14	2711516	2711715	+	Milk_Association	QTL_ID=14974	"Milk fat percentage (EBV)"	FP	21048968	1266
14	2805686	2805885	+	Milk_Association	QTL_ID=14975	"Milk fat percentage (EBV)"	FP	21048968	1266
14	2825974	2826173	+	Milk_Association	QTL_ID=14976	"Milk fat percentage (EBV)"	FP	21048968	1266
14	2825974	2826173	+	Milk_Association	QTL_ID=15012	"Milk protein percentage (EBV)"	PP	21048968	1162
14	3018627	3018826	+	Milk_Association	QTL_ID=14977	"Milk fat percentage (EBV)"	FP	21048968	1266
14	3099536	3099735	+	Milk_Association	QTL_ID=14978	"Milk fat percentage (EBV)"	FP	21048968	1266
14	3189213	3189412	+	Milk_Association	QTL_ID=14979	"Milk fat percentage (EBV)"	FP	21048968	1266
14	3465138	3465337	+	Milk_Association	QTL_ID=14980	"Milk fat percentage (EBV)"	FP	21048968	1266
14	3465138	3465337	+	Milk_Association	QTL_ID=14928	"Milk protein yield (EBV)"	PY	21048968	1160
14	3586919	3587118	+	Milk_Association	QTL_ID=14981	"Milk fat percentage (EBV)"	FP	21048968	1266
14	3660165	3660364	+	Milk_Association	QTL_ID=14982	"Milk fat percentage (EBV)"	FP	21048968	1266
14	3799129	3799328	+	Milk_Association	QTL_ID=14983	"Milk fat percentage (EBV)"	FP	21048968	1266
14	3833970	3834169	+	Milk_Association	QTL_ID=14984	"Milk fat percentage (EBV)"	FP	21048968	1266
14	3865863	3866062	+	Milk_Association	QTL_ID=14985	"Milk fat percentage (EBV)"	FP	21048968	1266
14	3940899	3941098	+	Milk_Association	QTL_ID=14986	"Milk fat percentage (EBV)"	FP	21048968	1266
14	4276867	4277066	+	Milk_Association	QTL_ID=14987	"Milk fat percentage (EBV)"	FP	21048968	1266
14	4302130	4302329	+	Milk_Association	QTL_ID=14988	"Milk fat percentage (EBV)"	FP	21048968	1266
14	4476937	4477136	+	Milk_Association	QTL_ID=14989	"Milk fat percentage (EBV)"	FP	21048968	1266
14	4518567	4518766	+	Milk_Association	QTL_ID=14990	"Milk fat percentage (EBV)"	FP	21048968	1266
14	4693802	4694001	+	Milk_Association	QTL_ID=14991	"Milk fat percentage (EBV)"	FP	21048968	1266
14	5224905	5225104	+	Milk_Association	QTL_ID=14992	"Milk fat percentage (EBV)"	FP	21048968	1266
14	5282339	5282538	+	Milk_Association	QTL_ID=14993	"Milk fat percentage (EBV)"	FP	21048968	1266
14	5318162	5318361	+	Milk_Association	QTL_ID=14994	"Milk fat percentage (EBV)"	FP	21048968	1266
14	5387737	5387936	+	Milk_Association	QTL_ID=14995	"Milk fat percentage (EBV)"	FP	21048968	1266
14	5640239	5640438	+	Milk_Association	QTL_ID=14996	"Milk fat percentage (EBV)"	FP	21048968	1266
14	5839191	5839390	+	Milk_Association	QTL_ID=14997	"Milk fat percentage (EBV)"	FP	21048968	1266
14	1947527	2100650	+	Milk_Association	QTL_ID=10581	"Milk fat percentage (daughter deviation)"	DD%F	14983021	1034
14	1947527	2100650	+	Milk_Association	QTL_ID=10263	"Milk fat percentage (EBV)"	FP	12836959	1266
14	1947527	2100650	+	Milk_Association	QTL_ID=10264	"Milk protein percentage (EBV)"	PP	12836959	1162
14	1947527	2100650	+	Milk_Association	QTL_ID=10261	"Milk fat yield (EBV)"	FY	12836959	1159
14	1947527	2100650	+	Milk_Association	QTL_ID=9977	"Milk yield"	MY	19781040	1044
14	1947527	2100650	+	Milk_Association	QTL_ID=10262	"Milk protein yield (EBV)"	PY	12836959	1160
14	1947527	2100650	+	Milk_Association	QTL_ID=12217	"Milk protein percentage (daughter deviation)"	DD%P	20379885	1040
14	1947527	2100650	+	Milk_Association	QTL_ID=12214	"Milk fat yield (daughter deviation)"	DDF	20379885	1035
14	1947527	2100650	+	Milk_Association	QTL_ID=12215	"Milk protein yield (daughter deviation)"	DDPY	20379885	1157
14	1947527	2100650	+	Milk_Association	QTL_ID=12216	"Milk fat percentage (daughter deviation)"	DD%F	20379885	1034
14	1947527	2100650	+	Milk_Association	QTL_ID=11658	"Milk fatty acid unsaturated index"	FA-UI	20105547	1304
14	1947527	2100650	+	Health_Association	QTL_ID=12218	"Somatic cell score (DYD)"	SCS	20379885	1237
14	1947527	2100650	+	Milk_Association	QTL_ID=11655	"Milk fatty acid unsaturated index"	FA-UI	20105547	1304
14	1947527	2100650	+	Milk_Association	QTL_ID=11656	"Milk fatty acid unsaturated index"	FA-UI	20105547	1304
14	1947527	2100650	+	Milk_Association	QTL_ID=11657	"Milk fatty acid unsaturated index"	FA-UI	20105547	1304
14	1947527	2100650	+	Milk_Association	QTL_ID=10585	"Average daily milk yield"	AMY	18650297	1046
14	1947527	2100650	+	Milk_Association	QTL_ID=10404	"Milk yield"	MY	11827942	1044
14	1947527	2100650	+	Milk_Association	QTL_ID=10400	"Milk fat yield (daughter deviation)"	DDF	11827942	1035
14	1947527	2100650	+	Milk_Association	QTL_ID=10401	"Milk protein yield (daughter deviation)"	DDPY	11827942	1157
14	1947527	2100650	+	Milk_Association	QTL_ID=10402	"Milk fat percentage (daughter deviation)"	DD%F	11827942	1034
14	1947527	2100650	+	Milk_Association	QTL_ID=10403	"Milk protein percentage (daughter deviation)"	DD%P	11827942	1040
14	77822998	77976121	+	Milk_QTL	QTL_ID=4921	"Milk yield"	MY	9891277	1044
14	2024089	9172883	+	Milk_Association	QTL_ID=10258	"Milk fat percentage (EBV)"	FP	12836959	1266
14	2024089	9172883	+	Milk_Association	QTL_ID=10257	"Milk fat yield (EBV)"	FY	12836959	1159
14	2024089	9172883	+	Milk_Association	QTL_ID=10259	"Milk protein percentage (EBV)"	PP	12836959	1162
14	1641278	6388127	+	Milk_QTL	QTL_ID=10458	"Milk fat percentage (daughter deviation)"	DD%F	10430929	1034
14	1641278	6388127	+	Milk_QTL	QTL_ID=10460	"Milk protein yield (daughter deviation)"	DDPY	10430929	1157
14	1641278	6388127	+	Milk_QTL	QTL_ID=10461	"Milk fat yield (daughter deviation)"	DDF	10430929	1035
14	1641278	6388127	+	Milk_QTL	QTL_ID=10462	"Milk protein percentage (daughter deviation)"	DD%P	10430929	1040
14	28658499	35530275	+	Production_QTL	QTL_ID=10963	"Weaning weight-maternal milk"	MILK	20477797	1273
14	84648291	84648390	+	Production_QTL	QTL_ID=10970	"Weaning weight-maternal milk"	MILK	20477797	1273
15	42490816	42634391	+	Milk_Association	QTL_ID=13518	"Milk protein percentage"	PP	20942903	1041
15	25340466	25484041	+	Health_Association	QTL_ID=21197	"Somatic Cell Count"	SCC	22614274	1004
15	25340466	25484041	+	Milk_Association	QTL_ID=21196	"Milk protein percentage"	PP	22614274	1041
15	52057478	52057677	+	Milk_Association	QTL_ID=15781	"Milk protein percentage"	PP	21605784	1041
15	58218990	58219189	+	Milk_Association	QTL_ID=20699	"Milk protein yield"	PY	22303313	1042
15	24258448	24402023	+	Milk_Association	QTL_ID=12397	"Milk beta-carotene content"	MBCARO	19398771	1373
15	9164333	34373457	+	Milk_QTL	QTL_ID=1525	"Milk fat yield"	FY	16533362	1039
15	9164333	34373457	+	Milk_QTL	QTL_ID=1527	"Milk protein yield"	PY	16533362	1042
15	19171309	19171508	+	Milk_Association	QTL_ID=22673	"Milk yield (ECM)"	MY	23031337	1532
15	19194908	19195107	+	Milk_Association	QTL_ID=22674	"Milk yield (ECM)"	MY	23031337	1532
15	19425999	19426198	+	Milk_Association	QTL_ID=22675	"Milk yield (ECM)"	MY	23031337	1532
15	41701608	41845183	+	Health_QTL	QTL_ID=2778	"Somatic cell score"	SCS	14556700	1005
15	25308836	41773395	+	Health_QTL	QTL_ID=3416	"Somatic cell score"	SCS	12605852	1005
15	41701608	41845183	+	Milk_QTL	QTL_ID=3454	"Milk protein percentage"	PP	12605852	1041
15	41777703	49146689	+	Health_QTL	QTL_ID=2678	"Somatic cell score"	SCS	14762090	1005
15	85296577	85296676	+	Milk_Association	QTL_ID=6218	"Milk yield (EBV)"	MY	18650300	1161
15	12285361	12428936	+	Milk_QTL	QTL_ID=1528	"Milk fat yield"	FY	16533362	1039
15	57418472	57418671	+	Milk_Association	QTL_ID=22676	"Milk yield (ECM)"	MY	23031337	1532
15	58218990	58219189	+	Milk_Association	QTL_ID=20697	"Milk yield (EBV)"	MY	22303313	1161
15	58218990	58219189	+	Milk_Association	QTL_ID=20696	"Milk yield (EBV)"	MY	22303313	1161
15	58218990	58219189	+	Milk_Association	QTL_ID=20698	"Milk yield (EBV)"	MY	22303313	1161
15	60136323	60136522	+	Milk_Association	QTL_ID=22677	"Milk yield (ECM)"	MY	23031337	1532
15	73366986	73510561	+	Milk_QTL	QTL_ID=3452	"Milk fat percentage"	FP	12605852	1037
15	9164333	34373457	+	Milk_QTL	QTL_ID=1526	"Milk energy yield"	EY	16533362	1129
15	25340466	25484041	+	Milk_Association	QTL_ID=20660	"Milk color"	MKCOL	22451137	1526
15	25340466	25484041	+	Milk_Association	QTL_ID=20661	"Milk color"	MKCOL	22451137	1526
15	76185133	80166292	+	Milk_QTL	QTL_ID=11346	"Milk yield (EBV)"	MY	19841231	1161
15	25340466	25484041	+	Milk_Association	QTL_ID=21195	"Average daily milk yield"	AMY	22614274	1046
15	57595920	57596119	+	Milk_Association	QTL_ID=20684	"Milk fat yield (EBV)"	FY	22303313	1159
15	57747025	57747224	+	Milk_Association	QTL_ID=20165	"Milk yield"	MY	22281351	1044
15	57747025	57747224	+	Milk_Association	QTL_ID=20685	"Milk fat yield (EBV)"	FY	22303313	1159
15	57767982	57768181	+	Milk_Association	QTL_ID=20686	"Milk fat yield (EBV)"	FY	22303313	1159
15	58154880	58155079	+	Milk_Association	QTL_ID=20692	"Milk fat yield (EBV)"	FY	22303313	1159
15	58154880	58155079	+	Milk_Association	QTL_ID=20687	"Milk fat yield (EBV)"	FY	22303313	1159
15	58218990	58219189	+	Milk_Association	QTL_ID=20695	"Milk fat yield (EBV)"	FY	22303313	1159
15	58218990	58219189	+	Milk_Association	QTL_ID=20690	"Milk protein yield (EBV)"	PY	22303313	1160
15	58218990	58219189	+	Milk_Association	QTL_ID=20700	"Milk yield"	MY	22303313	1044
15	58218990	58219189	+	Milk_Association	QTL_ID=20691	"Milk protein yield (EBV)"	PY	22303313	1160
15	58218990	58219189	+	Milk_Association	QTL_ID=20688	"Milk fat yield (EBV)"	FY	22303313	1159
15	58218990	58219189	+	Milk_Association	QTL_ID=20693	"Milk fat yield (EBV)"	FY	22303313	1159
15	58218990	58219189	+	Milk_Association	QTL_ID=20694	"Milk fat yield (EBV)"	FY	22303313	1159
15	59114871	59115070	+	Milk_Association	QTL_ID=20689	"Milk fat yield (EBV)"	FY	22303313	1159
15	21439578	21583153	+	Milk_QTL	QTL_ID=6100	"Milk protein yield (EBV)"	PY	18650300	1160
15	28107835	36788176	+	Milk_QTL	QTL_ID=6101	"Milk protein yield (EBV)"	PY	18650300	1160
15	61801448	61945024	+	Milk_QTL	QTL_ID=6102	"Milk protein yield (EBV)"	PY	18650300	1160
15	72842933	72986508	+	Milk_QTL	QTL_ID=6103	"Milk protein yield (EBV)"	PY	18650300	1160
15	66951057	85296676	+	Milk_QTL	QTL_ID=4503	"Milk fat yield"	FY	17582132	1039
15	66951057	85296676	+	Milk_QTL	QTL_ID=4502	"Milk protein yield"	PY	17582132	1042
15	76185133	80166292	+	Milk_QTL	QTL_ID=11345	"Milk protein percentage (EBV)"	PP	19841231	1162
15	598378	12357148	+	Production_QTL	QTL_ID=10981	"Weaning weight-maternal milk"	MILK	20477797	1273
15	12285361	12428936	+	Milk_QTL	QTL_ID=1529	"Milk energy yield"	EY	16533362	1129
15	24165123	34373457	+	Production_QTL	QTL_ID=10990	"Weaning weight-maternal milk"	MILK	20477797	1273
15	49153869	61621373	+	Production_QTL	QTL_ID=10996	"Weaning weight-maternal milk"	MILK	20477797	1273
15	66951057	74035850	+	Production_QTL	QTL_ID=11003	"Weaning weight-maternal milk"	MILK	20477797	1273
16	30158880	30159079	+	Milk_Association	QTL_ID=20166	"Milk fat percentage"	FP	22281351	1037
16	34365640	34365839	+	Milk_Association	QTL_ID=20167	"Milk protein yield"	PY	22281351	1042
16	32743471	32743670	+	Milk_Association	QTL_ID=20168	"Milk protein yield"	PY	22281351	1042
16	43489847	43490046	+	Milk_Association	QTL_ID=20170	"Milk fat yield"	FY	22281351	1039
16	53592200	53592399	+	Milk_Association	QTL_ID=15782	"Milk alpha-lactalbumin percentage"	MALACTP	21605784	1420
16	19564531	19728363	+	Milk_QTL	QTL_ID=4798	"Milk protein percentage"	PP	18218765	1041
16	33660605	66993830	+	Milk_Association	QTL_ID=6219	"Milk yield (EBV)"	MY	18650300	1161
16	60644922	60645121	+	Milk_Association	QTL_ID=20902	"Milk fat-to-protein ratio"	MFPRAT	22497605	1401
16	60644922	60645121	+	Milk_Association	QTL_ID=20903	"Milk fat-to-protein ratio"	MFPRAT	22497605	1401
16	62500986	62501185	+	Milk_Association	QTL_ID=20905	"Milk fat-to-protein ratio"	MFPRAT	22497605	1401
16	80021224	80185056	+	Milk_QTL	QTL_ID=6106	"Milk yield (EBV)"	MY	18650300	1161
16	73406879	73570712	+	Milk_QTL	QTL_ID=10168	"Milk yield (daughter deviation) "	DDMY	12487475	1158
16	1580168	16945721	+	Milk_QTL	QTL_ID=4504	"305 days milk yield"	MY305	17582132	1045
16	32743471	32743670	+	Milk_Association	QTL_ID=20169	"Milk yield"	MY	22281351	1044
16	33660605	66993830	+	Milk_Association	QTL_ID=6220	"Milk protein yield (EBV)"	PY	18650300	1160
16	34611132	34774965	+	Health_Association	QTL_ID=6221	"Somatic cell score (EBV)"	SCS	18650300	1208
16	50157854	50321686	+	Milk_QTL	QTL_ID=6107	"Milk protein yield (EBV)"	PY	18650300	1160
16	57470546	57634379	+	Milk_QTL	QTL_ID=6108	"Milk protein yield (EBV)"	PY	18650300	1160
16	71368296	71532129	+	Milk_QTL	QTL_ID=6109	"Milk protein yield (EBV)"	PY	18650300	1160
16	80288272	80452105	+	Milk_QTL	QTL_ID=6110	"Milk protein yield (EBV)"	PY	18650300	1160
16	1580168	16945721	+	Milk_QTL	QTL_ID=4505	"Milk protein yield"	PY	17582132	1042
16	25236497	25400329	+	Milk_QTL	QTL_ID=10177	"Milk protein yield (daughter deviation)"	DDPY	12487475	1157
16	53248731	53412564	+	Milk_QTL	QTL_ID=10163	"Milk fat yield (daughter deviation)"	DDF	12487475	1035
16	2640368	2804200	+	Milk_QTL	QTL_ID=10175	"Milk protein yield (daughter deviation)"	DDPY	12487475	1157
16	38963693	39127526	+	Milk_QTL	QTL_ID=4742	"Milk yield"	MY	18218765	1044
16	42920046	43083879	+	Health_QTL	QTL_ID=10185	"Somatic cell score (DYD)"	SCS	12487475	1237
16	77339271	77503103	+	Milk_QTL	QTL_ID=10176	"Milk protein yield (daughter deviation)"	DDPY	12487475	1157
16	1580168	10339807	+	Production_QTL	QTL_ID=11011	"Weaning weight-maternal milk"	MILK	20477797	1273
16	25789388	31633824	+	Production_QTL	QTL_ID=11023	"Weaning weight-maternal milk"	MILK	20477797	1273
16	55258795	62523468	+	Production_QTL	QTL_ID=11028	"Weaning weight-maternal milk"	MILK	20477797	1273
17	35660116	35660315	+	Milk_Association	QTL_ID=15783	"Milk alpha-lactalbumin percentage"	MALACTP	21605784	1420
17	5968173	6312735	+	Health_Association	QTL_ID=20604	"Somatic cell score"	SCS	22250735	1005
17	5968173	6312735	+	Health_Association	QTL_ID=20605	"Somatic cell score"	SCS	22250735	1005
17	5968173	6312735	+	Health_Association	QTL_ID=20606	"Somatic cell score"	SCS	22250735	1005
17	5968173	6312735	+	Health_Association	QTL_ID=20607	"Somatic cell score"	SCS	22250735	1005
17	5968173	6312735	+	Health_Association	QTL_ID=20608	"Somatic cell score"	SCS	22250735	1005
17	5968173	6312735	+	Health_Association	QTL_ID=20609	"Somatic cell score"	SCS	22250735	1005
17	5968173	6312735	+	Health_Association	QTL_ID=20610	"Somatic cell score"	SCS	22250735	1005
17	5968173	6312735	+	Health_Association	QTL_ID=20611	"Somatic cell score"	SCS	22250735	1005
17	5968173	6312735	+	Health_Association	QTL_ID=20612	"Somatic cell score"	SCS	22250735	1005
17	5968173	6312735	+	Health_Association	QTL_ID=20613	"Somatic cell score"	SCS	22250735	1005
17	5968173	6312735	+	Health_Association	QTL_ID=20614	"Somatic cell score"	SCS	22250735	1005
17	5968173	6312735	+	Health_Association	QTL_ID=20615	"Somatic cell score"	SCS	22250735	1005
17	54640977	54792896	+	Milk_QTL	QTL_ID=4799	"Milk protein percentage"	PP	18218765	1041
17	70293851	70445770	+	Milk_QTL	QTL_ID=4800	"Milk protein percentage"	PP	18218765	1041
17	53774122	53926041	+	Milk_QTL	QTL_ID=4931	"Milk fat percentage"	FP	9891277	1037
17	54640977	54792896	+	Health_QTL	QTL_ID=13241	"Somatic cell score"	SCS	20855026	1005
17	45731154	45883073	+	Milk_QTL	QTL_ID=10169	"Milk yield (daughter deviation) "	DDMY	12487475	1158
17	40709365	53850081	+	Milk_QTL	QTL_ID=1530	"Milk fat yield"	FY	16533362	1039
17	40709365	70369810	+	Milk_QTL	QTL_ID=2561	"Milk fat percentage"	FP	11417712	1037
17	62950507	63102426	+	Milk_QTL	QTL_ID=3450	"Milk protein yield"	PY	12605852	1042
17	64563121	64563320	+	Milk_Association	QTL_ID=16189	"Milk yield (EBV)"	MY	21198698	1161
17	63026467	70369810	+	Milk_QTL	QTL_ID=2679	"Milk protein yield"	PY	14762090	1042
17	40709365	70369810	+	Milk_QTL	QTL_ID=2556	"Milk protein yield"	PY	11417712	1042
17	72467367	72467566	+	Milk_Association	QTL_ID=16184	"Milk yield (EBV)"	MY	21198698	1161
17	40709365	53850081	+	Milk_QTL	QTL_ID=1531	"Milk energy yield"	EY	16533362	1129
17	63026467	70369810	+	Milk_QTL	QTL_ID=11327	"Milk yield (EBV)"	MY	19841231	1161
17	40709365	70369810	+	Milk_QTL	QTL_ID=2560	"Milk yield"	MY	11417712	1044
17	30562964	30714883	+	Milk_Association	QTL_ID=18773	"Milk yield"	MY	21607666	1044
17	30562964	30714883	+	Milk_Association	QTL_ID=18775	"Milk yield"	MY	21607666	1044
17	52225218	52225417	+	Health_Association	QTL_ID=19036	"Somatic cell score (DYD)"	SCS	21906097	1237
17	52229857	52230056	+	Health_Association	QTL_ID=19037	"Somatic cell score (DYD)"	SCS	21906097	1237
17	63026467	70369810	+	Milk_QTL	QTL_ID=11326	"Milk fat yield (EBV)"	FY	19841231	1159
17	21204625	21356544	+	Milk_QTL	QTL_ID=4744	"Milk yield"	MY	18218765	1044
17	6024088	6176007	+	Milk_QTL	QTL_ID=10179	"Milk protein yield (daughter deviation)"	DDPY	12487475	1157
17	6024088	6176007	+	Milk_QTL	QTL_ID=10178	"Milk protein yield (daughter deviation)"	DDPY	12487475	1157
17	6043374	6195292	+	Milk_QTL	QTL_ID=4743	"Milk yield"	MY	18218765	1044
17	45731154	45883073	+	Milk_QTL	QTL_ID=10164	"Milk fat yield (daughter deviation)"	DDF	12487475	1035
17	54640977	54792896	+	Milk_QTL	QTL_ID=4745	"Milk yield"	MY	18218765	1044
17	70293851	70445770	+	Milk_QTL	QTL_ID=4746	"Milk yield"	MY	18218765	1044
17	60557002	60557201	+	Milk_Association	QTL_ID=16248	"Milk fat yield (EBV)"	FY	21198698	1159
17	60557002	60557201	+	Milk_Association	QTL_ID=16249	"Milk protein yield (EBV)"	PY	21198698	1160
17	60557002	60557201	+	Milk_Association	QTL_ID=16250	"Milk fat percentage (EBV)"	FP	21198698	1266
17	60557002	60557201	+	Milk_Association	QTL_ID=16251	"Milk protein percentage (EBV)"	PP	21198698	1162
17	64563121	64563320	+	Milk_Association	QTL_ID=16190	"Milk protein yield (EBV)"	PY	21198698	1160
17	64563121	64563320	+	Milk_Association	QTL_ID=16191	"Milk fat percentage (EBV)"	FP	21198698	1266
17	64563121	64563320	+	Milk_Association	QTL_ID=16192	"Milk protein percentage (EBV)"	PP	21198698	1162
17	72467367	72467566	+	Milk_Association	QTL_ID=16185	"Milk fat yield (EBV)"	FY	21198698	1159
17	72467367	72467566	+	Milk_Association	QTL_ID=16186	"Milk protein yield (EBV)"	PY	21198698	1160
17	72467367	72467566	+	Milk_Association	QTL_ID=16187	"Milk fat percentage (EBV)"	FP	21198698	1266
17	72467367	72467566	+	Milk_Association	QTL_ID=16188	"Milk protein percentage (EBV)"	PP	21198698	1162
17	54640977	54792896	+	Production_QTL	QTL_ID=3455	"Protein yield persistency"	PER	12605852	1149
17	14503390	20700720	+	Production_QTL	QTL_ID=11041	"Weaning weight-maternal milk"	MILK	20477797	1273
17	53850082	63026466	+	Production_QTL	QTL_ID=11050	"Weaning weight-maternal milk"	MILK	20477797	1273
17	68340999	70369810	+	Production_QTL	QTL_ID=11054	"Weaning weight-maternal milk"	MILK	20477797	1273
18	12788558	12788757	+	Health_Association	QTL_ID=20254	"Somatic cell score"	SCS	22281354	1005
18	12788558	12788757	+	Health_Association	QTL_ID=20255	"Somatic cell score"	SCS	22281354	1005
18	51368868	51369067	+	Milk_Association	QTL_ID=20172	"Milk fat percentage"	FP	22281351	1037
18	51560636	51560835	+	Milk_Association	QTL_ID=20174	"Milk protein percentage"	PP	22281351	1041
18	41792893	64057582	+	Milk_QTL	QTL_ID=10442	"Milk fat yield"	FY	15514072	1039
18	54302456	65406681	+	Milk_QTL	QTL_ID=10369	"Milk protein percentage"	PP	15377635	1041
18	65330890	65482473	+	Health_QTL	QTL_ID=5444	"Somatic cell score"	SCS	14762087	1005
18	43604677	43756260	+	Health_QTL	QTL_ID=4885	"Somatic cell score"	SCS	17954769	1005
18	64667476	66004023	+	Milk_QTL	QTL_ID=10308	"Milk protein percentage"	PP	15377635	1041
18	64667476	66004023	+	Milk_QTL	QTL_ID=10306	"Milk fat percentage"	FP	15377635	1037
18	4571422	18955411	+	Health_QTL	QTL_ID=3554	"Somatic cell score"	SCS	16734691	1005
18	18081565	18233148	+	Milk_Association	QTL_ID=9987	"Milk yield (EBV)"	MY	18005441	1161
18	18081565	18233148	+	Milk_Association	QTL_ID=9986	"Milk yield (EBV)"	MY	18005441	1161
18	22182501	31494551	+	Health_QTL	QTL_ID=3556	"Somatic cell score"	SCS	16734691	1005
18	32017517	32169101	+	Milk_QTL	QTL_ID=6113	"Milk yield (EBV)"	MY	18650300	1161
18	39818983	43245906	+	Health_QTL	QTL_ID=2779	"Somatic cell score"	SCS	14556700	1005
18	43248181	61946991	+	Milk_QTL	QTL_ID=2721	"Milk protein yield"	PY	12487480	1042
18	63144055	65406681	+	Milk_QTL	QTL_ID=2680	"Milk fat yield"	FY	14762090	1039
18	65270256	65421839	+	Milk_QTL	QTL_ID=6114	"Milk yield (EBV)"	MY	18650300	1161
18	62106155	65406681	+	Health_QTL	QTL_ID=3622	"Somatic cell score"	SCS	12729552	1005
18	65330890	65482473	+	Milk_QTL	QTL_ID=1533	"Milk fat yield"	FY	16533362	1039
18	65330890	65482473	+	Health_QTL	QTL_ID=2705	"Somatic Cell Count"	SCC	12613879	1004
18	44853956	55860765	+	Milk_QTL	QTL_ID=6111	"Milk yield (EBV)"	MY	18650300	1161
18	50150423	50150622	+	Production_Association	QTL_ID=20171	"Milk profitability index"	MPIND	22281351	1512
18	51560636	51560835	+	Production_Association	QTL_ID=20173	"Milk profitability index"	MPIND	22281351	1512
18	22182501	39814434	+	Milk_QTL	QTL_ID=2716	"Milk yield"	MY	12487480	1044
18	43248181	61946991	+	Milk_QTL	QTL_ID=1532	"Milk yield"	MY	16533362	1044
18	52384968	74630244	+	Health_Association	QTL_ID=18471	"Somatic cell score (DYD)"	SCS	19725965	1237
18	32017517	32169101	+	Milk_QTL	QTL_ID=6116	"Milk protein yield (EBV)"	PY	18650300	1160
18	51761601	51913184	+	Milk_QTL	QTL_ID=6117	"Milk protein yield (EBV)"	PY	18650300	1160
18	52384868	52385067	+	Health_Association	QTL_ID=18465	"Somatic cell score (DYD)"	SCS	19725965	1237
18	65270256	65421839	+	Milk_QTL	QTL_ID=6118	"Milk protein yield (EBV)"	PY	18650300	1160
18	44853956	55860765	+	Milk_QTL	QTL_ID=6115	"Milk protein yield (EBV)"	PY	18650300	1160
18	34463247	39814434	+	Health_QTL	QTL_ID=4638	"Somatic Cell Count"	SCC	10791796	1004
18	63144055	65406681	+	Milk_QTL	QTL_ID=11347	"Milk protein yield (EBV)"	PY	19841231	1160
18	43162536	43314119	+	Milk_QTL	QTL_ID=4747	"Milk yield"	MY	18218765	1044
18	51003680	51155263	+	Health_QTL	QTL_ID=10186	"Somatic cell score (DYD)"	SCS	12487475	1237
18	18081565	18233148	+	Milk_Association	QTL_ID=9990	"Milk protein yield (EBV)"	PY	18005441	1160
18	18081565	18233148	+	Milk_Association	QTL_ID=9988	"Milk fat yield (EBV)"	FY	18005441	1159
18	18081565	18233148	+	Milk_Association	QTL_ID=9989	"Milk protein yield (EBV)"	PY	18005441	1160
18	49763934	49915518	+	Health_Association	QTL_ID=18464	"Somatic cell score (DYD)"	SCS	19725965	1237
18	26297311	26297510	+	Milk_Association	QTL_ID=16255	"Milk fat yield (EBV)"	FY	21198698	1159
18	26297311	26297510	+	Milk_Association	QTL_ID=16256	"Milk protein yield (EBV)"	PY	21198698	1160
18	26355899	26356098	+	Milk_Association	QTL_ID=16253	"Milk fat yield (EBV)"	FY	21198698	1159
18	41722486	49839726	+	Health_QTL	QTL_ID=9904	"Somatic cell score (DYD)"	SCS	19620688	1237
18	14091804	45424584	+	Health_QTL	QTL_ID=18469	"Somatic cell score (DYD)"	SCS	19725965	1237
18	45424585	52370149	+	Health_QTL	QTL_ID=18470	"Somatic cell score (DYD)"	SCS	19725965	1237
18	54310035	62106154	+	Production_QTL	QTL_ID=11066	"Weaning weight-maternal milk"	MILK	20477797	1273
18	65330890	65482473	+	Milk_QTL	QTL_ID=1534	"Milk energy yield"	EY	16533362	1129
19	6355272	6355471	+	Milk_Association	QTL_ID=20176	"Milk protein percentage"	PP	22281351	1041
19	6355406	6355605	+	Milk_Association	QTL_ID=20178	"Milk protein percentage"	PP	22281351	1041
19	6355521	6355720	+	Milk_Association	QTL_ID=20180	"Milk protein percentage"	PP	22281351	1041
19	34912781	35019917	+	Milk_Association	QTL_ID=20082	"Milk fat percentage"	FP	22192224	1037
19	36162542	36162741	+	Milk_Association	QTL_ID=15784	"Milk alpha-casein percentage"	MACASP	21605784	1386
19	46401630	46508765	+	Milk_Association	QTL_ID=18799	"Milk fat percentage"	FP	21681425	1037
19	46401630	46508765	+	Milk_Association	QTL_ID=18800	"Milk protein percentage"	PP	21681425	1041
19	44214446	44321581	+	Health_Association	QTL_ID=21192	"Somatic cell score"	SCS	22583824	1005
19	50594009	50701144	+	Milk_Association	QTL_ID=19059	"Milk protein yield"	PY	21948746	1042
19	43087699	43087898	+	Milk_Association	QTL_ID=20182	"Milk protein percentage"	PP	22281351	1041
19	6444970	60977344	+	Health_QTL	QTL_ID=10446	"Somatic cell score"	SCS	15514072	1005
19	5534312	58383029	+	Milk_QTL	QTL_ID=10444	"Milk fat percentage"	FP	15514072	1037
19	6444970	59209597	+	Milk_QTL	QTL_ID=10445	"Milk protein percentage"	PP	15514072	1041
19	48693909	48801044	+	Milk_QTL	QTL_ID=4801	"Milk protein percentage"	PP	18218765	1041
19	15216103	57001967	+	Milk_QTL	QTL_ID=10029	"Milk trans-vaccenic acid percentage"	FA-C18:1t	17242864	1254
19	15216103	62102274	+	Milk_QTL	QTL_ID=10031	"Milk conjugated linoleic acid percentage"	CLAC18:2	17242864	1257
19	32260229	51343961	+	Milk_QTL	QTL_ID=10026	"Milk myristic acid percentage"	FA-C14:0	17242864	1252
19	38315030	51343961	+	Milk_QTL	QTL_ID=10022	"Milk caproic acid percentage"	FA-C6:0	17242864	1248
19	44268014	51343961	+	Milk_QTL	QTL_ID=10023	"Milk caprylic acid percentage"	FA-C8:0	17242864	1249
19	44268014	51343961	+	Milk_QTL	QTL_ID=10025	"Milk lauric acid percentage"	FA-C12:0	17242864	1251
19	44268014	51343961	+	Milk_QTL	QTL_ID=10024	"Milk capric acid percentage"	FA-C10:0	17242864	1250
19	26906448	57001967	+	Milk_QTL	QTL_ID=10028	"Milk oleic acid percentage"	FA-C18:1	17242864	1255
19	32260229	57001967	+	Milk_QTL	QTL_ID=10030	"Milk linoleic acid percentage"	FA-C18:2	17242864	1256
19	9189006	57001967	+	Milk_QTL	QTL_ID=10027	"Milk stearic acid percentage"	FA-C18:0	17242864	1253
19	10849617	39488788	+	Milk_QTL	QTL_ID=10443	"Milk fat yield"	FY	15514072	1039
19	11813843	11920978	+	Health_QTL	QTL_ID=13242	"Somatic cell score"	SCS	20855026	1005
19	26585039	26692174	+	Milk_Association	QTL_ID=14127	"Milk protein percentage"	PP	20842439	1041
19	26585039	26692174	+	Milk_Association	QTL_ID=14126	"Milk fat percentage"	FP	20842439	1037
19	34698509	34805644	+	Milk_Association	QTL_ID=11645	"Milk pentadecylic acid percentage"	FA-C15:0	20105547	1326
19	34698509	34805644	+	Milk_Association	QTL_ID=11646	"Milk odd-chain fatty acid percentage"	FA-OC	20105547	1327
19	46240926	46348061	+	Milk_Association	QTL_ID=11514	"Milk myristic acid percentage"	FA-C14:0	19719788	1252
19	46240926	46348061	+	Milk_Association	QTL_ID=10269	"Milk fat percentage"	FP	15523155	1037
19	46240926	46348061	+	Milk_Association	QTL_ID=10272	"Milk protein percentage"	PP	15523155	1041
19	46240926	46348061	+	Milk_Association	QTL_ID=11516	"Milk palmitoleic acid percentage"	FA-C16:1	19719788	1301
19	46240926	46348061	+	Milk_Association	QTL_ID=10270	"Milk fat percentage"	FP	15523155	1037
19	46240926	46348061	+	Milk_Association	QTL_ID=10271	"Milk protein yield"	PY	15523155	1042
19	46240926	46348061	+	Milk_Association	QTL_ID=10273	"Milk protein percentage"	PP	15523155	1041
19	46240926	46348061	+	Milk_Association	QTL_ID=11513	"Milk capric acid percentage"	FA-C10:0	19719788	1250
19	46240926	46348061	+	Milk_Association	QTL_ID=11515	"Milk myristoleic acid percentage"	FA-C14:1	19719788	1302
19	50594009	50701144	+	Milk_Association	QTL_ID=10221	"Milk protein percentage"	PP	10467704	1041
19	50594009	50701144	+	Milk_Association	QTL_ID=10220	"Milk protein yield"	PY	10467704	1042
19	50620793	50727928	+	Milk_Association	QTL_ID=14082	"Milk fat percentage"	FP	21094770	1037
19	50620793	50727928	+	Milk_Association	QTL_ID=14083	"Milk fat percentage"	FP	21094770	1037
19	50620793	50727928	+	Milk_Association	QTL_ID=14085	"Milk protein percentage"	PP	21094770	1041
19	50620793	50727928	+	Milk_Association	QTL_ID=14086	"Milk protein percentage"	PP	21094770	1041
19	50620793	50727928	+	Milk_Association	QTL_ID=14084	"Milk fat percentage"	FP	21094770	1037
19	50620793	50727928	+	Milk_Association	QTL_ID=14087	"Milk protein percentage"	PP	21094770	1041
19	53494114	53601249	+	Milk_Association	QTL_ID=11495	"Milk myristic acid percentage"	FA-C14:0	19719788	1252
19	53494114	53601249	+	Milk_Association	QTL_ID=11498	"Milk myristic acid percentage"	FA-C14:0	19719788	1252
19	53494114	53601249	+	Milk_Association	QTL_ID=11496	"Milk linoleic acid percentage"	FA-C18:2	19719788	1256
19	53494114	53601249	+	Milk_Association	QTL_ID=11497	"Milk fat percentage"	FP	19719788	1037
19	53494114	53601249	+	Milk_Association	QTL_ID=11499	"Milk oleic acid percentage"	FA-C18:1	19719788	1255
19	53494114	53601249	+	Milk_Association	QTL_ID=10035	"Milk myristic acid percentage"	FA-C14:0	17242864	1252
19	53494114	53601249	+	Milk_Association	QTL_ID=10034	"Milk myristic acid percentage"	FA-C14:0	17242864	1252
19	53494114	53601249	+	Milk_Association	QTL_ID=10037	"Milk oleic acid percentage"	FA-C18:1	17242864	1255
19	53494114	53601249	+	Milk_Association	QTL_ID=10036	"Milk oleic acid percentage"	FA-C18:1	17242864	1255
19	53494114	53601249	+	Milk_Association	QTL_ID=10033	"Milk myristic acid percentage"	FA-C14:0	17242864	1252
19	53494114	53601249	+	Milk_Association	QTL_ID=10032	"Milk myristic acid percentage"	FA-C14:0	17242864	1252
19	53279841	55168943	+	Health_QTL	QTL_ID=10311	"Somatic cell score"	SCS	15377635	1005
19	53279841	55168943	+	Health_QTL	QTL_ID=10313	"Somatic cell score"	SCS	15377635	1005
19	16180329	16287464	+	Milk_Association	QTL_ID=9936	"Milk yield (EBV)"	MY	17433017	1161
19	16180329	16287464	+	Milk_Association	QTL_ID=9945	"Milk yield (EBV)"	MY	17433017	1161
19	12885205	23777982	+	Health_QTL	QTL_ID=3623	"Somatic cell score"	SCS	12729552	1005
19	22117372	22224507	+	Milk_QTL	QTL_ID=6119	"Milk yield (EBV)"	MY	18650300	1161
19	23777983	39970901	+	Health_QTL	QTL_ID=3624	"Somatic cell score"	SCS	12729552	1005
19	33137067	38422165	+	Milk_QTL	QTL_ID=3628	"Milk fat percentage"	FP	12729552	1037
19	23777983	39970901	+	Milk_QTL	QTL_ID=3625	"Milk fat yield"	FY	12729552	1039
19	38860940	38968075	+	Milk_QTL	QTL_ID=6120	"Milk yield (EBV)"	MY	18650300	1161
19	23777983	39970901	+	Milk_QTL	QTL_ID=3626	"Milk fat yield"	FY	12729552	1039
19	42977938	44010265	+	Milk_QTL	QTL_ID=2537	"Milk protein percentage"	PP	11290723	1041
19	45185634	45248309	+	Milk_QTL	QTL_ID=3629	"Milk fat percentage"	FP	12729552	1037
19	46187357	46294493	+	Milk_Association	QTL_ID=14140	"Milk yield (EBV)"	MY	21435309	1161
19	45185634	45248309	+	Milk_QTL	QTL_ID=3627	"Milk fat percentage"	FP	12729552	1037
19	48768904	52497741	+	Milk_QTL	QTL_ID=2597	"Milk fat percentage"	FP	12778594	1037
19	52601664	52708799	+	Milk_QTL	QTL_ID=3453	"Milk fat percentage"	FP	12605852	1037
19	53074670	53074869	+	Milk_Association	QTL_ID=16259	"Milk yield (EBV)"	MY	21198698	1161
19	6355272	6355471	+	Production_Association	QTL_ID=20175	"Milk profitability index"	MPIND	22281351	1512
19	6355406	6355605	+	Production_Association	QTL_ID=20177	"Milk profitability index"	MPIND	22281351	1512
19	6355521	6355720	+	Production_Association	QTL_ID=20179	"Milk profitability index"	MPIND	22281351	1512
19	35683439	35683638	+	Milk_Association	QTL_ID=20049	"Milk monounsaturated fatty acid content"	MMUFA	22114848	1509
19	35683439	35683638	+	Milk_Association	QTL_ID=20065	"Milk fatty acid unsaturated index"	FA-UI	22114848	1304
19	35683439	35683638	+	Milk_Association	QTL_ID=20048	"Milk saturated fatty acid content"	MSFA	22114848	1508
19	46401630	46508765	+	Milk_Association	QTL_ID=18798	"305 days milk yield"	MY305	21681425	1045
19	42098081	42098280	+	Health_Association	QTL_ID=19038	"Somatic cell score (DYD)"	SCS	21906097	1237
19	50278399	50278598	+	Health_Association	QTL_ID=19039	"Somatic cell score (DYD)"	SCS	21906097	1237
19	50362098	50362297	+	Health_Association	QTL_ID=19040	"Somatic cell score (DYD)"	SCS	21906097	1237
19	18351614	18458749	+	Milk_QTL	QTL_ID=6123	"Milk protein yield (EBV)"	PY	18650300	1160
19	22117372	22224507	+	Milk_QTL	QTL_ID=6121	"Milk fat yield (EBV)"	FY	18650300	1159
19	30554946	30662081	+	Health_Association	QTL_ID=6225	"Somatic cell score (EBV)"	SCS	18650300	1208
19	32206661	32313797	+	Milk_QTL	QTL_ID=6122	"Milk fat yield (EBV)"	FY	18650300	1159
19	38261462	38368597	+	Milk_QTL	QTL_ID=6124	"Milk protein yield (EBV)"	PY	18650300	1160
19	9016239	9123374	+	Milk_Association	QTL_ID=6224	"Milk fat yield (EBV)"	FY	18650300	1159
19	39649493	61138048	+	Milk_QTL	QTL_ID=3409	"Milk fat yield"	FY	12605852	1039
19	57868676	57868775	+	Milk_QTL	QTL_ID=3433	"Milk protein yield"	PY	12605852	1042
19	16180329	16287464	+	Milk_Association	QTL_ID=9946	"Milk protein yield (EBV)"	PY	17433017	1160
19	58035833	58142968	+	Milk_QTL	QTL_ID=4748	"Milk yield"	MY	18218765	1044
19	16180329	16287464	+	Milk_Association	QTL_ID=9937	"Milk protein yield (EBV)"	PY	17433017	1160
19	46348062	46455197	+	Milk_Association	QTL_ID=18734	"305 days milk yield"	MY305	21310447	1045
19	53074670	53074869	+	Milk_Association	QTL_ID=16260	"Milk fat percentage (EBV)"	FP	21198698	1266
19	53074670	53074869	+	Milk_Association	QTL_ID=16261	"Milk protein percentage (EBV)"	PP	21198698	1162
19	26585039	26692174	+	Milk_Association	QTL_ID=14128	"305 days milk yield"	MY305	20842439	1045
19	26585039	26692174	+	Milk_Association	QTL_ID=14129	"305 days milk yield"	MY305	20842439	1045
19	26585039	26692174	+	Milk_Association	QTL_ID=14132	"Average daily milk yield"	AMY	20842439	1046
19	26585039	26692174	+	Milk_Association	QTL_ID=14133	"Average daily milk yield"	AMY	20842439	1046
19	26585039	26692174	+	Milk_Association	QTL_ID=14134	"Average daily milk yield"	AMY	20842439	1046
19	46187357	46294493	+	Milk_Association	QTL_ID=14141	"Milk protein yield (EBV)"	PY	21435309	1160
19	46240926	46348061	+	Milk_Association	QTL_ID=11519	"Milk fatty acid unsaturated index"	FA-UI	19719788	1304
19	46240926	46348061	+	Milk_Association	QTL_ID=11518	"Milk fatty acid unsaturated index"	FA-UI	19719788	1304
19	46240926	46348061	+	Milk_Association	QTL_ID=11520	"Milk fatty acid unsaturated index"	FA-UI	19719788	1304
19	46240926	46348061	+	Milk_Association	QTL_ID=10267	"Milk yield"	MY	15523155	1044
19	46240926	46348061	+	Milk_Association	QTL_ID=10268	"Milk yield"	MY	15523155	1044
19	46240926	46348061	+	Milk_Association	QTL_ID=11517	"Milk fatty acid unsaturated index"	FA-UI	19719788	1304
19	46240926	46348061	+	Milk_Association	QTL_ID=11521	"Milk fatty acid unsaturated index"	FA-UI	19719788	1304
19	50620793	50727928	+	Milk_Association	QTL_ID=14076	"Milk fat yield (daughter deviation)"	DDF	21094770	1035
19	50620793	50727928	+	Milk_Association	QTL_ID=14077	"Milk fat yield (daughter deviation)"	DDF	21094770	1035
19	50620793	50727928	+	Milk_Association	QTL_ID=14078	"Milk fat yield (daughter deviation)"	DDF	21094770	1035
19	50620793	50727928	+	Milk_Association	QTL_ID=14079	"Milk fat yield (daughter deviation)"	DDF	21094770	1035
19	50620793	50727928	+	Milk_Association	QTL_ID=14080	"Milk fat yield (daughter deviation)"	DDF	21094770	1035
19	50620793	50727928	+	Milk_Association	QTL_ID=14081	"Milk protein yield (daughter deviation)"	DDPY	21094770	1157
19	50620793	50727928	+	Health_Association	QTL_ID=14088	"Somatic cell score (DYD)"	SCS	21094770	1237
19	50620793	50727928	+	Health_Association	QTL_ID=14089	"Somatic cell score (DYD)"	SCS	21094770	1237
19	51493953	52548095	+	Milk_Association	QTL_ID=10433	"Milk fat percentage (EBV)"	FP	16734679	1266
19	51493953	52548095	+	Milk_Association	QTL_ID=10434	"Milk fat percentage (EBV)"	FP	16734679	1266
19	53494114	53601249	+	Milk_Association	QTL_ID=11500	"Milk fatty acid unsaturated index"	FA-UI	19719788	1304
19	52601664	52708799	+	Milk_QTL	QTL_ID=3460	"Milking speed"	MSPD	12605852	1099
20	13403708	22206990	+	Milk_QTL	QTL_ID=1622	"Dairy capacity composite index"	DCCI	16230715	1142
20	13906829	13907028	+	Milk_Association	QTL_ID=20181	"Milk protein percentage"	PP	22281351	1041
20	17715194	17715393	+	Milk_Association	QTL_ID=20184	"Milk fat yield"	FY	22281351	1039
20	17715194	17715393	+	Milk_Association	QTL_ID=20185	"Milk protein percentage"	PP	22281351	1041
20	17715194	17715393	+	Milk_Association	QTL_ID=20186	"Milk fat percentage"	FP	22281351	1037
20	17715393	17715592	+	Milk_Association	QTL_ID=20188	"Milk fat yield"	FY	22281351	1039
20	17715393	17715592	+	Milk_Association	QTL_ID=20189	"Milk protein percentage"	PP	22281351	1041
20	17715393	17715592	+	Milk_Association	QTL_ID=20190	"Milk fat percentage"	FP	22281351	1037
20	26333883	26334082	+	Milk_Association	QTL_ID=20193	"Milk fat yield"	FY	22281351	1039
20	33017312	33017511	+	Milk_Association	QTL_ID=20194	"Milk protein percentage"	PP	22281351	1041
20	33913398	33913597	+	Milk_Association	QTL_ID=20197	"Milk fat yield"	FY	22281351	1039
20	33913398	33913597	+	Milk_Association	QTL_ID=20198	"Milk protein percentage"	PP	22281351	1041
20	34089379	34089578	+	Milk_Association	QTL_ID=20199	"Milk protein percentage"	PP	22281351	1041
20	36397699	36397898	+	Milk_Association	QTL_ID=20200	"Milk protein percentage"	PP	22281351	1041
20	36397699	36397898	+	Milk_Association	QTL_ID=20201	"Milk fat percentage"	FP	22281351	1037
20	36694619	36694818	+	Milk_Association	QTL_ID=20202	"Milk protein percentage"	PP	22281351	1041
20	36694619	36694818	+	Milk_Association	QTL_ID=20203	"Milk fat percentage"	FP	22281351	1037
20	36759824	36760023	+	Milk_Association	QTL_ID=20204	"Milk protein percentage"	PP	22281351	1041
20	36759824	36760023	+	Milk_Association	QTL_ID=20205	"Milk fat percentage"	FP	22281351	1037
20	30014301	30187133	+	Milk_Association	QTL_ID=16131	"Milk fat percentage"	FP	21165768	1037
20	30014301	30187133	+	Milk_Association	QTL_ID=16132	"Milk protein percentage"	PP	21165768	1041
20	37776193	37776392	+	Milk_Association	QTL_ID=20207	"Milk protein percentage"	PP	22281351	1041
20	37776193	37776392	+	Milk_Association	QTL_ID=20208	"Milk fat percentage"	FP	22281351	1037
20	37868952	37869151	+	Milk_Association	QTL_ID=20209	"Milk protein percentage"	PP	22281351	1041
20	37868952	37869151	+	Milk_Association	QTL_ID=20210	"Milk fat percentage"	FP	22281351	1037
20	38204493	38204692	+	Milk_Association	QTL_ID=20212	"Milk protein percentage"	PP	22281351	1041
20	38204493	38204692	+	Milk_Association	QTL_ID=20213	"Milk fat percentage"	FP	22281351	1037
20	38328701	38328900	+	Milk_Association	QTL_ID=20214	"Milk protein percentage"	PP	22281351	1041
20	38328701	38328900	+	Milk_Association	QTL_ID=20215	"Milk fat percentage"	FP	22281351	1037
20	38328701	38328900	+	Milk_Association	QTL_ID=15785	"Milk protein percentage"	PP	21605784	1041
20	38567785	38567984	+	Milk_Association	QTL_ID=20216	"Milk protein yield"	PY	22281351	1042
20	38634433	38634632	+	Milk_Association	QTL_ID=20219	"Milk protein percentage"	PP	22281351	1041
20	38942039	38942238	+	Milk_Association	QTL_ID=20220	"Milk protein yield"	PY	22281351	1042
20	38942039	38942238	+	Milk_Association	QTL_ID=20222	"Milk fat percentage"	FP	22281351	1037
20	39642706	39642905	+	Milk_Association	QTL_ID=20223	"Milk protein yield"	PY	22281351	1042
20	39642706	39642905	+	Milk_Association	QTL_ID=20224	"Milk fat yield"	FY	22281351	1039
20	39642706	39642905	+	Milk_Association	QTL_ID=20225	"Milk protein percentage"	PP	22281351	1041
20	39642706	39642905	+	Milk_Association	QTL_ID=20226	"Milk fat percentage"	FP	22281351	1037
20	39701209	39701408	+	Milk_Association	QTL_ID=20228	"Milk protein percentage"	PP	22281351	1041
20	39701209	39701408	+	Milk_Association	QTL_ID=20229	"Milk fat percentage"	FP	22281351	1037
20	39731274	39731473	+	Milk_Association	QTL_ID=20230	"Milk fat yield"	FY	22281351	1039
20	39731442	39731641	+	Milk_Association	QTL_ID=20233	"Milk protein percentage"	PP	22281351	1041
20	39731442	39731641	+	Milk_Association	QTL_ID=20234	"Milk fat percentage"	FP	22281351	1037
20	40577358	40577557	+	Milk_Association	QTL_ID=20235	"Milk protein percentage"	PP	22281351	1041
20	38368022	38368221	+	Milk_Association	QTL_ID=20237	"Milk protein percentage"	PP	22281351	1041
20	41950977	41951176	+	Milk_Association	QTL_ID=20238	"Milk fat percentage"	FP	22281351	1037
20	8232425	58677074	+	Milk_QTL	QTL_ID=10448	"Milk protein percentage"	PP	15514072	1041
20	32088295	66314635	+	Milk_QTL	QTL_ID=10447	"Milk fat percentage"	FP	15514072	1037
20	10732747	10905578	+	Milk_QTL	QTL_ID=4803	"Milk protein percentage"	PP	18218765	1041
20	44528379	44701210	+	Milk_QTL	QTL_ID=4804	"Milk protein percentage"	PP	18218765	1041
20	48984064	49156895	+	Milk_QTL	QTL_ID=4805	"Milk protein percentage"	PP	18218765	1041
20	5846230	6019062	+	Milk_QTL	QTL_ID=4802	"Milk protein percentage"	PP	18218765	1041
20	66744953	66745152	+	Milk_Association	QTL_ID=22691	"Milk fat yield"	FY	23031427	1039
20	24727656	24900488	+	Milk_Association	QTL_ID=12970	"Milk fat percentage"	FP	20528848	1037
20	24727656	24900488	+	Milk_Association	QTL_ID=12971	"Milk fat percentage"	FP	20528848	1037
20	24727656	24900488	+	Milk_Association	QTL_ID=12973	"Milk fat percentage"	FP	20528848	1037
20	24727656	24900488	+	Milk_Association	QTL_ID=12974	"Milk protein percentage"	PP	20528848	1041
20	24727656	24900488	+	Milk_Association	QTL_ID=12977	"Milk protein percentage"	PP	20528848	1041
20	24727656	24900488	+	Milk_Association	QTL_ID=12979	"Milk protein percentage"	PP	20528848	1041
20	24727656	24900488	+	Milk_Association	QTL_ID=12980	"Milk protein percentage"	PP	20528848	1041
20	24727656	24900488	+	Milk_Association	QTL_ID=12981	"Milk protein percentage"	PP	20528848	1041
20	24727656	24900488	+	Milk_Association	QTL_ID=12969	"Milk fat percentage"	FP	20528848	1037
20	24727656	24900488	+	Milk_Association	QTL_ID=12976	"Milk protein percentage"	PP	20528848	1041
20	24727656	24900488	+	Milk_Association	QTL_ID=12978	"Milk protein percentage"	PP	20528848	1041
20	27641140	27813971	+	Health_QTL	QTL_ID=13243	"Somatic cell score"	SCS	20855026	1005
20	31656213	31829044	+	Milk_Association	QTL_ID=9982	"Milk protein percentage"	PP	19781040	1041
20	31656213	31829044	+	Milk_Association	QTL_ID=9981	"Milk fat percentage"	FP	19781040	1037
20	48984064	49156895	+	Health_QTL	QTL_ID=13244	"Somatic cell score"	SCS	20855026	1005
20	822323	71951703	+	Milk_QTL	QTL_ID=10103	"Milk protein yield"	PY	18298934	1042
20	822323	11911538	+	Milk_QTL	QTL_ID=2750	"Milk protein yield"	PY	9699270	1042
20	11110504	11110703	+	Milk_Association	QTL_ID=16263	"Milk yield (EBV)"	MY	21198698	1161
20	12564724	12564923	+	Milk_Association	QTL_ID=22678	"Milk yield (ECM)"	MY	23031337	1532
20	5932647	22206990	+	Milk_QTL	QTL_ID=2565	"Milk protein yield"	PY	11417712	1042
20	5932647	22206990	+	Milk_QTL	QTL_ID=10387	"Milk yield (daughter deviation) "	DDMY	14762092	1158
20	5932647	22206990	+	Milk_QTL	QTL_ID=2562	"Milk protein yield"	PY	11417712	1042
20	13403708	22206990	+	Health_QTL	QTL_ID=2683	"Somatic cell score"	SCS	14762090	1005
20	11907218	32295693	+	Milk_QTL	QTL_ID=2747	"Milk fat percentage"	FP	9699270	1037
20	11907218	32295693	+	Milk_QTL	QTL_ID=2748	"Milk protein percentage"	PP	9699270	1041
20	12633116	36041997	+	Milk_QTL	QTL_ID=3414	"Milk protein percentage"	PP	12605852	1041
20	24727656	24900488	+	Milk_Association	QTL_ID=12864	"Milk yield (daughter deviation) "	DDMY	20528848	1158
20	24727656	24900488	+	Milk_Association	QTL_ID=12866	"Milk yield (daughter deviation) "	DDMY	20528848	1158
20	24727656	24900488	+	Milk_Association	QTL_ID=12863	"Milk yield (daughter deviation) "	DDMY	20528848	1158
20	24727656	24900488	+	Milk_Association	QTL_ID=12862	"Milk yield (daughter deviation) "	DDMY	20528848	1158
20	22206991	32295693	+	Milk_QTL	QTL_ID=2726	"Milk fat percentage"	FP	9691050	1037
20	22206991	32295693	+	Milk_QTL	QTL_ID=2727	"Milk protein percentage"	PP	9691050	1041
20	26603255	35708345	+	Milk_QTL	QTL_ID=2746	"Milk fat percentage"	FP	12586713	1037
20	27727556	35800031	+	Milk_QTL	QTL_ID=2682	"Milk protein percentage"	PP	14762090	1041
20	34852824	35025655	+	Milk_Association	QTL_ID=5634	"Milk yield (daughter deviation) "	DDMY	16751675	1158
20	34852824	35025655	+	Milk_Association	QTL_ID=5635	"Milk yield (daughter deviation) "	DDMY	16751675	1158
20	35713616	35886447	+	Milk_Association	QTL_ID=3394	"Milk protein percentage"	PP	11768096	1041
20	35800032	36261507	+	Milk_QTL	QTL_ID=2745	"Milk protein percentage"	PP	12586713	1041
20	36528843	36909630	+	Milk_QTL	QTL_ID=5620	"Milk yield (daughter deviation) "	DDMY	16751675	1158
20	44165430	44338262	+	Milk_QTL	QTL_ID=5619	"Milk yield (daughter deviation) "	DDMY	16751675	1158
20	40852177	61960897	+	Milk_QTL	QTL_ID=2605	"Milk protein percentage"	PP	12778594	1041
20	41208212	61960897	+	Milk_QTL	QTL_ID=2566	"Milk protein percentage"	PP	11417712	1041
20	41206484	61960897	+	Milk_QTL	QTL_ID=2685	"Milk protein percentage"	PP	14762090	1041
20	50470426	50643258	+	Milk_QTL	QTL_ID=5614	"Milk yield (daughter deviation) "	DDMY	16751675	1158
20	35800032	67895566	+	Milk_QTL	QTL_ID=2722	"Milk protein yield"	PY	12487480	1042
20	57812911	57985743	+	Milk_QTL	QTL_ID=5621	"Milk yield (daughter deviation) "	DDMY	16751675	1158
20	67809151	67981982	+	Milk_QTL	QTL_ID=2538	"Milk protein percentage"	PP	11290723	1041
20	822323	22206990	+	Milk_QTL	QTL_ID=2564	"Milk fat yield"	FY	11417712	1039
20	41206484	61960897	+	Milk_QTL	QTL_ID=2684	"Milk yield"	MY	14762090	1044
20	61960898	65865270	+	Milk_QTL	QTL_ID=2681	"Milk yield"	MY	14762090	1044
20	40852177	61960897	+	Milk_QTL	QTL_ID=2588	"Milk yield"	MY	12778594	1044
20	13403708	39601814	+	Milk_QTL	QTL_ID=2749	"Milk yield"	MY	9699270	1044
20	17715194	17715393	+	Production_Association	QTL_ID=20183	"Milk profitability index"	MPIND	22281351	1512
20	17715393	17715592	+	Production_Association	QTL_ID=20187	"Milk profitability index"	MPIND	22281351	1512
20	19217875	19218074	+	Production_Association	QTL_ID=20191	"Milk profitability index"	MPIND	22281351	1512
20	33913398	33913597	+	Production_Association	QTL_ID=20196	"Milk profitability index"	MPIND	22281351	1512
20	38634433	38634632	+	Production_Association	QTL_ID=20218	"Milk profitability index"	MPIND	22281351	1512
20	38368022	38368221	+	Production_Association	QTL_ID=20236	"Milk profitability index"	MPIND	22281351	1512
20	22206991	27727555	+	Milk_QTL	QTL_ID=2563	"Milk yield"	MY	11417712	1044
20	11740137	11740336	+	Health_Association	QTL_ID=19041	"Somatic cell score (DYD)"	SCS	21906097	1237
20	24675984	24676183	+	Milk_Association	QTL_ID=20192	"Milk yield"	MY	22281351	1044
20	33911768	33911967	+	Milk_Association	QTL_ID=20195	"Milk yield"	MY	22281351	1044
20	30014301	30187133	+	Milk_Association	QTL_ID=16129	"Milk yield"	MY	21165768	1044
20	30014301	30187133	+	Milk_Association	QTL_ID=16130	"Milk yield"	MY	21165768	1044
20	37776193	37776392	+	Milk_Association	QTL_ID=20206	"Milk yield"	MY	22281351	1044
20	38204493	38204692	+	Milk_Association	QTL_ID=20211	"Milk yield"	MY	22281351	1044
20	38567785	38567984	+	Milk_Association	QTL_ID=20217	"Milk yield"	MY	22281351	1044
20	38942039	38942238	+	Milk_Association	QTL_ID=20221	"Milk yield"	MY	22281351	1044
20	39701209	39701408	+	Milk_Association	QTL_ID=20227	"Milk yield"	MY	22281351	1044
20	39731274	39731473	+	Milk_Association	QTL_ID=20231	"Milk yield"	MY	22281351	1044
20	39731442	39731641	+	Milk_Association	QTL_ID=20232	"Milk yield"	MY	22281351	1044
20	5932647	22206990	+	Milk_QTL	QTL_ID=10388	"Milk protein yield (daughter deviation)"	DDPY	14762092	1157
20	17472324	17645156	+	Milk_QTL	QTL_ID=5626	"Milk protein percentage (daughter deviation)"	DD%P	16751675	1040
20	24814072	24986904	+	Milk_QTL	QTL_ID=5628	"Milk protein yield (daughter deviation)"	DDPY	16751675	1157
20	29187993	29360825	+	Milk_QTL	QTL_ID=5624	"Milk fat percentage (daughter deviation)"	DD%F	16751675	1034
20	29927885	30138573	+	Milk_QTL	QTL_ID=5625	"Milk protein percentage (daughter deviation)"	DD%P	16751675	1040
20	29927885	30138573	+	Milk_QTL	QTL_ID=5623	"Milk fat percentage (daughter deviation)"	DD%F	16751675	1034
20	33557373	33730205	+	Milk_QTL	QTL_ID=5618	"Milk fat yield (daughter deviation)"	DDF	16751675	1035
20	33902243	34075075	+	Milk_QTL	QTL_ID=5615	"Milk protein percentage (daughter deviation)"	DD%P	16751675	1040
20	33902243	34075075	+	Milk_QTL	QTL_ID=5627	"Milk protein percentage (daughter deviation)"	DD%P	16751675	1040
20	35696332	35803403	+	Milk_QTL	QTL_ID=5622	"Milk fat percentage (daughter deviation)"	DD%F	16751675	1034
20	35696332	35803403	+	Milk_QTL	QTL_ID=5611	"Milk protein percentage (daughter deviation)"	DD%P	16751675	1040
20	35696332	35803403	+	Milk_QTL	QTL_ID=5616	"Milk fat percentage (daughter deviation)"	DD%F	16751675	1034
20	35696332	35803403	+	Milk_QTL	QTL_ID=5612	"Milk fat percentage (daughter deviation)"	DD%F	16751675	1034
20	58763491	58936323	+	Milk_QTL	QTL_ID=5617	"Milk protein yield (daughter deviation)"	DDPY	16751675	1157
20	61615232	61788064	+	Milk_QTL	QTL_ID=5613	"Milk protein yield (daughter deviation)"	DDPY	16751675	1157
20	65796138	65968970	+	Milk_QTL	QTL_ID=5629	"Milk protein yield (daughter deviation)"	DDPY	16751675	1157
20	46382930	61960897	+	Milk_QTL	QTL_ID=11330	"Milk protein percentage (EBV)"	PP	19841231	1162
20	46382930	61960897	+	Milk_QTL	QTL_ID=11328	"Milk fat yield (EBV)"	FY	19841231	1159
20	46382930	61960897	+	Milk_QTL	QTL_ID=11329	"Milk fat percentage (EBV)"	FP	19841231	1266
20	28150996	28323828	+	Milk_QTL	QTL_ID=4749	"Milk yield"	MY	18218765	1044
20	30446383	30619215	+	Milk_QTL	QTL_ID=10180	"Milk protein yield (daughter deviation)"	DDPY	12487475	1157
20	39515399	39688230	+	Milk_QTL	QTL_ID=4750	"Milk yield"	MY	18218765	1044
20	61096734	61269566	+	Health_QTL	QTL_ID=10187	"Somatic cell score (DYD)"	SCS	12487475	1237
20	822323	71951703	+	Health_QTL	QTL_ID=10188	"Somatic cell score (DYD)"	SCS	12487475	1237
20	11110504	11110703	+	Milk_Association	QTL_ID=16264	"Milk protein yield (EBV)"	PY	21198698	1160
20	11110504	11110703	+	Milk_Association	QTL_ID=16265	"Milk fat percentage (EBV)"	FP	21198698	1266
20	34040127	34040326	+	Milk_Association	QTL_ID=15013	"Milk protein percentage (EBV)"	PP	21048968	1162
20	35555772	35555971	+	Milk_Association	QTL_ID=15014	"Milk protein percentage (EBV)"	PP	21048968	1162
20	36671295	36671494	+	Milk_Association	QTL_ID=15015	"Milk protein percentage (EBV)"	PP	21048968	1162
20	36958870	36959069	+	Milk_Association	QTL_ID=15016	"Milk protein percentage (EBV)"	PP	21048968	1162
20	37402382	37402581	+	Milk_Association	QTL_ID=15017	"Milk protein percentage (EBV)"	PP	21048968	1162
20	37445878	37446077	+	Milk_Association	QTL_ID=15018	"Milk protein percentage (EBV)"	PP	21048968	1162
20	37711462	37711661	+	Milk_Association	QTL_ID=15019	"Milk protein percentage (EBV)"	PP	21048968	1162
20	37868952	37869151	+	Milk_Association	QTL_ID=15020	"Milk protein percentage (EBV)"	PP	21048968	1162
20	38903058	38903257	+	Milk_Association	QTL_ID=15021	"Milk protein percentage (EBV)"	PP	21048968	1162
20	39489212	39489411	+	Milk_Association	QTL_ID=15022	"Milk protein percentage (EBV)"	PP	21048968	1162
20	39522152	39522351	+	Milk_Association	QTL_ID=15023	"Milk protein percentage (EBV)"	PP	21048968	1162
20	39604398	39604597	+	Milk_Association	QTL_ID=15024	"Milk protein percentage (EBV)"	PP	21048968	1162
20	39731442	39731641	+	Milk_Association	QTL_ID=15025	"Milk protein percentage (EBV)"	PP	21048968	1162
20	41950392	41950591	+	Milk_Association	QTL_ID=15026	"Milk protein percentage (EBV)"	PP	21048968	1162
20	66744953	66745152	+	Milk_Association	QTL_ID=22685	"Milk yield"	MY	23031427	1044
20	22206991	38313999	+	Milk_QTL	QTL_ID=10213	"Milk protein percentage (daughter deviation)"	DD%P	7713441	1040
20	24727656	24900488	+	Milk_Association	QTL_ID=12872	"Milk fat yield (daughter deviation)"	DDF	20528848	1035
20	24727656	24900488	+	Milk_Association	QTL_ID=12874	"Milk fat yield (daughter deviation)"	DDF	20528848	1035
20	24727656	24900488	+	Milk_Association	QTL_ID=12877	"Milk protein yield (daughter deviation)"	DDPY	20528848	1157
20	24727656	24900488	+	Milk_Association	QTL_ID=12881	"Milk protein yield (daughter deviation)"	DDPY	20528848	1157
20	24727656	24900488	+	Milk_Association	QTL_ID=12967	"Milk protein yield (daughter deviation)"	DDPY	20528848	1157
20	24727656	24900488	+	Milk_Association	QTL_ID=12869	"Milk fat yield (daughter deviation)"	DDF	20528848	1035
20	24727656	24900488	+	Milk_Association	QTL_ID=12873	"Milk fat yield (daughter deviation)"	DDF	20528848	1035
20	24727656	24900488	+	Milk_Association	QTL_ID=12875	"Milk fat yield (daughter deviation)"	DDF	20528848	1035
20	24727656	24900488	+	Milk_Association	QTL_ID=12878	"Milk protein yield (daughter deviation)"	DDPY	20528848	1157
20	24727656	24900488	+	Milk_Association	QTL_ID=12879	"Milk protein yield (daughter deviation)"	DDPY	20528848	1157
20	24727656	24900488	+	Milk_Association	QTL_ID=12880	"Milk protein yield (daughter deviation)"	DDPY	20528848	1157
20	24727656	24900488	+	Milk_Association	QTL_ID=12966	"Milk protein yield (daughter deviation)"	DDPY	20528848	1157
20	24727656	24900488	+	Health_Association	QTL_ID=12984	"Somatic cell score (DYD)"	SCS	20528848	1237
20	24727656	24900488	+	Health_Association	QTL_ID=12986	"Somatic cell score (DYD)"	SCS	20528848	1237
20	24727656	24900488	+	Milk_Association	QTL_ID=12870	"Milk fat yield (daughter deviation)"	DDF	20528848	1035
20	24727656	24900488	+	Milk_Association	QTL_ID=12871	"Milk fat yield (daughter deviation)"	DDF	20528848	1035
20	24727656	24900488	+	Milk_Association	QTL_ID=12876	"Milk fat yield (daughter deviation)"	DDF	20528848	1035
20	24727656	24900488	+	Milk_Association	QTL_ID=12968	"Milk protein yield (daughter deviation)"	DDPY	20528848	1157
20	24727656	24900488	+	Health_Association	QTL_ID=12983	"Somatic cell score (DYD)"	SCS	20528848	1237
20	24727656	24900488	+	Health_Association	QTL_ID=12985	"Somatic cell score (DYD)"	SCS	20528848	1237
20	31656213	31829044	+	Milk_Association	QTL_ID=9980	"Milk yield"	MY	19781040	1044
20	31656213	31829044	+	Milk_Association	QTL_ID=5630	"Milk protein percentage (daughter deviation)"	DD%P	16751675	1040
20	31656213	31829044	+	Milk_Association	QTL_ID=5631	"Milk protein percentage (daughter deviation)"	DD%P	16751675	1040
20	31656213	31829044	+	Milk_Association	QTL_ID=5632	"Milk fat percentage (daughter deviation)"	DD%F	16751675	1034
20	31656213	31829044	+	Milk_Association	QTL_ID=5633	"Milk fat percentage (daughter deviation)"	DD%F	16751675	1034
20	34852824	35025655	+	Milk_Association	QTL_ID=5636	"Milk protein percentage (daughter deviation)"	DD%P	16751675	1040
20	34852824	35025655	+	Milk_Association	QTL_ID=5637	"Milk protein percentage (daughter deviation)"	DD%P	16751675	1040
20	34852824	35025655	+	Milk_Association	QTL_ID=5638	"Milk fat yield (daughter deviation)"	DDF	16751675	1035
20	34852824	35025655	+	Milk_Association	QTL_ID=5639	"Milk fat yield (daughter deviation)"	DDF	16751675	1035
21	23635474	23796093	+	Milk_Association	QTL_ID=13543	"Milk protein percentage"	PP	20942903	1041
21	23635474	23796093	+	Health_Association	QTL_ID=13544	"Somatic Cell Count"	SCC	20942903	1004
21	47056459	47056658	+	Milk_Association	QTL_ID=15786	"Milk kappa-casein percentage"	MKCASP	21605784	1419
21	10577106	10737725	+	Milk_QTL	QTL_ID=4806	"Milk protein percentage"	PP	18218765	1041
21	20668907	20829526	+	Milk_QTL	QTL_ID=4807	"Milk protein percentage"	PP	18218765	1041
21	26774227	57640855	+	Health_QTL	QTL_ID=5446	"Somatic cell score"	SCS	14762087	1005
21	3485383	3646002	+	Milk_QTL	QTL_ID=10170	"Milk yield (daughter deviation) "	DDMY	12487475	1158
21	10241716	20749216	+	Health_QTL	QTL_ID=1708	"Somatic Cell Count"	SCC	16167984	1004
21	2120115	2280734	+	Milk_QTL	QTL_ID=10171	"Milk yield (daughter deviation) "	DDMY	12487475	1158
21	23410606	23571225	+	Milk_QTL	QTL_ID=2539	"Milk protein percentage"	PP	11290723	1041
21	23410606	23571225	+	Milk_QTL	QTL_ID=2540	"Milk protein percentage"	PP	11290723	1041
21	23410606	23571225	+	Health_QTL	QTL_ID=2780	"Somatic cell score"	SCS	14556700	1005
21	23410606	23571225	+	Health_QTL	QTL_ID=2460	"Somatic cell score"	SCS	11015574	1005
21	33359480	34501610	+	Milk_QTL	QTL_ID=2483	"Milk fat percentage"	FP	12416823	1037
21	35969188	35969387	+	Milk_Association	QTL_ID=16193	"Milk yield (EBV)"	MY	21198698	1161
21	57560546	57721165	+	Health_QTL	QTL_ID=2781	"Somatic cell score"	SCS	14556700	1005
21	57560546	57721165	+	Milk_QTL	QTL_ID=2484	"Milk fat percentage"	FP	12416823	1037
21	57560546	57721165	+	Health_QTL	QTL_ID=3457	"Somatic cell score"	SCS	12605852	1005
21	59689108	59849727	+	Milk_QTL	QTL_ID=2485	"Milk protein percentage"	PP	12416823	1041
21	59390295	59390494	+	Milk_Association	QTL_ID=16196	"Milk yield (EBV)"	MY	21198698	1161
21	65343323	71411542	+	Milk_QTL	QTL_ID=2481	"Milk fat percentage"	FP	12416823	1037
21	33359480	34501610	+	Milk_QTL	QTL_ID=2482	"Milk yield"	MY	12416823	1044
21	10241716	26774226	+	Milk_QTL	QTL_ID=2589	"Milk yield"	MY	12778594	1044
21	33141061	33141260	+	Health_Association	QTL_ID=19042	"Somatic cell score (DYD)"	SCS	21906097	1237
21	46299837	46300036	+	Health_Association	QTL_ID=19043	"Somatic cell score (DYD)"	SCS	21906097	1237
21	12955746	13116364	+	Health_QTL	QTL_ID=10189	"Somatic cell score (DYD)"	SCS	12487475	1237
21	33335387	34477517	+	Milk_QTL	QTL_ID=10182	"Milk protein yield (daughter deviation)"	DDPY	12487475	1157
21	33335387	34477517	+	Milk_QTL	QTL_ID=10181	"Milk protein yield (daughter deviation)"	DDPY	12487475	1157
21	34397209	54476324	+	Milk_QTL	QTL_ID=10165	"Milk fat yield (daughter deviation)"	DDF	12487475	1035
21	57560546	57721165	+	Milk_QTL	QTL_ID=4751	"Milk yield"	MY	18218765	1044
21	54476325	59423735	+	Health_QTL	QTL_ID=10190	"Somatic cell score (DYD)"	SCS	12487475	1237
21	65263013	65423632	+	Milk_QTL	QTL_ID=4752	"Milk yield"	MY	18218765	1044
21	35969188	35969387	+	Milk_Association	QTL_ID=16194	"Milk fat percentage (EBV)"	FP	21198698	1266
21	35969188	35969387	+	Milk_Association	QTL_ID=16195	"Milk protein percentage (EBV)"	PP	21198698	1162
21	59390295	59390494	+	Milk_Association	QTL_ID=16197	"Milk fat percentage (EBV)"	FP	21198698	1266
21	59390295	59390494	+	Milk_Association	QTL_ID=16198	"Milk protein percentage (EBV)"	PP	21198698	1162
21	65014052	65174671	+	Milk_Association	QTL_ID=14041	"Milk fat percentage (daughter deviation)"	DD%F	21054834	1034
21	65014052	65174671	+	Milk_Association	QTL_ID=14039	"Milk fat yield (daughter deviation)"	DDF	21054834	1035
21	65343323	71411542	+	Milk_QTL	QTL_ID=1535	"Milk yield"	MY	16533362	1044
21	56039408	65343322	+	Production_QTL	QTL_ID=11127	"Weaning weight-maternal milk"	MILK	20477797	1273
22	40309197	40309396	+	Milk_Association	QTL_ID=15787	"Milk alpha-casein percentage"	MACASP	21605784	1386
22	52387823	52388022	+	Milk_Association	QTL_ID=15788	"Milk alpha-casein percentage"	MACASP	21605784	1386
[truncated: 310 more rows]
